# Supplementary material for: Nitrate deficiency decreased photosynthesis and oxidation-reduction processes, but increased cellular transport, lignin biosynthesis and flavonoid metabolism revealed by RNA-Seq in Oryza sativa leaves
Source: PLoS One. 2020 Jul 10;15(7):e0235975. doi: 10.1371/journal.pone.0235975 (PMC7351185; doi:10.1371/journal.pone.0235975)
Supplement: S1 Table — (XLSX) [file pone.0235975.s001.xlsx]

## Sheet: Sheet1
		S1 Table. Primer pairs used for RT-qPCR analysis
		Gene ID	Gene description	Forward primer (5'-3')	Reverse primer (5'-3')
		LOC4346803	Chlorophyll a-b binding protein 1	ATGTTCTCCATGTTCGGCTTCTTC	CCATCCAACCACAATTAACCACTG
		LOC4342370	Oxygen-evolving enhancer protein 2	CAGATTCCGAGGGTGGGTTTG	GGCCTGCGCCTTGCAGATGTA
		LOC4346699	Phosphoenolpyruvate carboxylase 2	CGACTCGATTGTTATTGCGAAAGC	CATCAAAGACCTCAGCAGGGGAT
		LOC4343709	Photosystem I chlorophyll a/b-binding protein 2	TACCCTGGTGGTCTGTGGTTTGA	CGAGATGGGCGAAGAGGTTGTC
		LOC4327727	ABC transporter G family member 35	CCGTCCTCAACTCCATGACCAA	CCTTCCAGCCAAAGCAAGTAGCA
		LOC4331194	Aquaporin PIP 1-3-like	ACAAGTCGGCGTCCAAGTGCG	CCGCTGGAACCCCTTCACCAC
		LOC4333615	Cation/calcium exchanger 1	GGTACACGCACGCACTACGCA	AGGACGAGCAGCAGGAGGAGG
		LOC4328051	High-affinity nitrate transporter 2.1	TCGGCTTCTCCCTCGCCACCT	AGCACCAGCACGCCCATCACC
		LOC4348740	Probable inorganic phosphate transporter 1-3	AGCTCGGTGAGGAGCAAGACG	TGGAGACGAGGGAGATGCAGAA
		LOC9268834	Protein CNGC15b	GGCTTAGCTCTTGAGAAAAGGATCG	CACAACATTGCCTCCAGGGTCT
		LOC4331617	Silicon efflux transporter LSI2-like	GTCCTGACAAATGCTGCCATCC	CTCCTCACGCTGTTGCTCCTG
		LOC9271816	Zinc transporter 10	CTGGGAATTGTATCTCACTCGGTCA	GCAAAGAAGAAAGCCATCAGGAA
		LOC4341088	Phosphate transporter PHO1-3-like	ATTCCAAAATTCCATCCATCTCCAG	TCCTTCCATTCGGGCACAAGC
		LOC4330873	1-aminocyclopropane-1-carboxylate oxidase 1-like	CGACCACTACAGGCAGGTGATGA	GTCCACCCACTCCCCGTCCTT
		LOC4326515	Cytokinin dehydrogenase 4-like	TCACCAGGGCTCGGATTGCTC	CTGGGTCCTGTGGCTTGAACG
		LOC4350636	Chalcone synthase 1-like	TCGCCGGTGACCTGGTGAATT	GCTCGCTCTTGGTGATCCTGAAGTA
		LOC4347896	Ubiquitin-60S ribosomal protein	GCAGCAGCAAGGAGAAGAAGAAG	GACGAGGTGGAGCGTGGACTC
