# Supplementary material for: Nitrate deficiency decreased photosynthesis and oxidation-reduction processes, but increased cellular transport, lignin biosynthesis and flavonoid metabolism revealed by RNA-Seq in Oryza sativa leaves
Source: PLoS One. 2020 Jul 10;15(7):e0235975. doi: 10.1371/journal.pone.0235975 (PMC7351185; doi:10.1371/journal.pone.0235975)
Supplement: S2 Table — (XLSX) [file pone.0235975.s002.xlsx]

## Sheet: Sheet1
	S2 Table. Summary of RNA-Seq data of O. sativa leaves under different N levels
	Samples	Total raw reads	Total clean reads	a Total clean Nucleotides (nt)	b Q20 percentage	GC percentage	Mapped unigene	Mean length (nt) of unigene	Distinct singletons
	Control	56248492	51606660	4644599400	0.9799	0.512	60173	1009	41443
	N deficiency	55862764	51151230	4603610700	0.9799	0.511	61392	976	42738
	aTotal Clean Nucleotides = Total Clean Reads1 x Read1 size + Total Clean Reads2 x Read2 size…
	b Q20 means the percentage of bases with a Phred value of more than 20.
