# Supplementary material for: Nitrate deficiency decreased photosynthesis and oxidation-reduction processes, but increased cellular transport, lignin biosynthesis and flavonoid metabolism revealed by RNA-Seq in Oryza sativa leaves
Source: PLoS One. 2020 Jul 10;15(7):e0235975. doi: 10.1371/journal.pone.0235975 (PMC7351185; doi:10.1371/journal.pone.0235975)
Supplement: S3 Table — (XLSX) [file pone.0235975.s003.xlsx]

## Sheet: Sheet1
S3 Table. List of DEGs in Oryza sativa leaves under N deficiency
Gene ID	Gene Symbol	GeneBank Description	Type	log2 (N deficiency/CK)	FDR (N deficiency/CK)
4334864	LOC4334864	Ethylene-responsive transcription factor 15	mRNA	-1.06529	0
4342862	LOC4342862	Metal transporter Nramp1-like	mRNA	2.28911	0
107276412	LOC107276412	Auxin-induced in root cultures protein 12	mRNA	1.52141	0
112936119	LOC112936119	Receptor kinase-like protein Xa21	mRNA	-1.52725	1e-05
4336938	LOC4336938	Hydroxycinnamoyltransferase 4-like	mRNA	2.23417	0
4324556	LOC4324556	Cationic peroxidase SPC4	mRNA	1.09469	0
112938703	LOC112938703	DNA-directed RNA polymerase subunit beta	mRNA	-1.70895	0
9269376	LOC9269376	Uncharacterized LOC9269376	mRNA	-2.33628	0
9270549	LOC9270549	Probable protein phosphatase 2C 49	mRNA	1.3641	0
4340977	LOC4340977	Probable transcription factor GLK1	mRNA	-2.2854	0
4335479	LOC4335479	Serine carboxypeptidase 1	mRNA	1.18589	0
4324944	LOC4324944	Protein NRT1/ PTR FAMILY 5.10	mRNA	1.81014	0
4347069	LOC4347069	WRKY transcription factor WRKY76-like	mRNA	-1.68195	0
4324796	LOC4324796	E3 ubiquitin-protein ligase PUB23	mRNA	1.22685	0
4342080	LOC4342080	Leucine-rich repeat receptor-like kinase protein FLORAL ORGAN NUMBER1	mRNA	-1.40312	0
107277012	LOC107277012	Hypersensitive-induced response protein 1	mRNA	-2.66656	0
4337415	LOC4337415	Protochlorophyllide reductase A, chloroplastic-like	mRNA	-3.11018	0
4340667	LOC4340667	1-aminocyclopropane-1-carboxylate oxidase homolog 4	mRNA	1.30378	7e-05
107279787	LOC107279787	Leucine-rich repeat extensin-like protein 5	mRNA	-2.11974	0.00079
9270480	LOC9270480	Non-specific lipid transfer protein GPI-anchored 2	mRNA	2.76553	0.00065
4336080	LOC4336080	Heavy metal-associated isoprenylated plant protein 16	mRNA	-2.90847	0
4331847	LOC4331847	Ethylene-responsive transcription factor ERF073	mRNA	1.86308	0
4346196	LOC4346196	Disease resistance protein RGA2	mRNA	-7.25739	0
107276832	LOC107276832	Uncharacterized LOC107276832	mRNA	-1.5936	0
4342314	LOC4342314	Pathogenesis-related protein PRB1-3	mRNA	1.91427	0
4338864	LOC4338864	DnaJ homolog subfamily B member 1-like	mRNA	1.3339	1e-05
4339068	LOC4339068	Pyruvate decarboxylase 1	mRNA	-5.44846	0
4327727	LOC4327727	ABC transporter G family member 35	mRNA	1.80266	0
107275877	LOC107275877	Probable flavin-containing monooxygenase 1	mRNA	1.64599	0
4347335	LOC4347335	Plant cysteine oxidase 1	mRNA	-3.36807	0
4332755	LOC4332755	Probable WRKY transcription factor 53	mRNA	-2.47393	0
4337103	LOC4337103	Organic cation/carnitine transporter 4	mRNA	1.31324	0
4341627	LOC4341627	Cytochrome P450 71D7	mRNA	1.35484	0
112937865	LOC112937865	Uncharacterized LOC112937865	mRNA	-2.76553	1e-05
112938260	LOC112938260	ATP synthase subunit beta, chloroplastic-like	mRNA	-2.62094	0
4329999	LOC4329999	Glutaredoxin-C4, chloroplastic-like	mRNA	-1.7173	0
9272186	LOC9272186	Abscisic stress-ripening protein 2	mRNA	-3.18476	0
4346856	LOC4346856	Aminopeptidase M1-D-like	mRNA	-3.04075	0
4334987	LOC4334987	Subtilisin-like protease SBT3.8	mRNA	-1.34941	0
112935992	LOC112935992	Germin-like protein 12-2	mRNA	1.54124	0
4339251	LOC4339251	Protein SULFUR DEFICIENCY-INDUCED 2	mRNA	-2.6661	0
9269397	LOC9269397	BTB/POZ domain and ankyrin repeat-containing protein NH5.2-like	mRNA	-2.1307	0.00086
4324055	LOC4324055	Lectin	mRNA	-1.31569	0
4348574	LOC4348574	Cytochrome P450 78A11-like	mRNA	1.10636	0
9266154	LOC9266154	ABSCISIC ACID-INSENSITIVE 5-like protein 2	mRNA	-1.14548	0
4342820	LOC4342820	Benzyl alcohol O-benzoyltransferase	mRNA	1.68806	0.00053
4339708	LOC4339708	Polygalacturonase At1g48100	mRNA	1.03689	0
107276751	LOC107276751	E3 ubiquitin-protein ligase EL5	mRNA	-2.74624	0
4330306	LOC4330306	Dehydration-responsive element-binding protein 1G-like	mRNA	-1.71217	0
9271158	LOC9271158	SPX domain-containing protein 6-like	mRNA	1.24286	0
107277142	LOC107277142	RING-H2 finger protein ATL43	mRNA	-1.23236	0
107277228	LOC107277228	Cytoplasmic 60S subunit biogenesis factor REI1 homolog 1	mRNA	1.26284	0
4351146	LOC4351146	Uncharacterized LOC4351146	mRNA	-6.87036	0
4330974	LOC4330974	Cytochrome c oxidase subunit 6b-2	mRNA	-1.2811	0
9268992	LOC9268992	NAC domain-containing protein 75	mRNA	-1.55695	0
9269417	LOC9269417	Uncharacterized LOC9269417	mRNA	-1.21398	0.00024
4325299	LOC4325299	Uncharacterized LOC4325299	mRNA	1.17758	0
4340523	LOC4340523	PLAT domain-containing protein 3	mRNA	-3.01886	0.00014
4342196	LOC4342196	Uncharacterized LOC4342196	mRNA	1.54197	0
4348157	LOC4348157	Putative disease resistance protein RGA1	mRNA	-3.43664	0
4347390	LOC4347390	Uncharacterized LOC4347390	mRNA	-1.30082	0
4337588	LOC4337588	Uncharacterized protein At5g02240	mRNA	-1.32805	0
4336393	LOC4336393	Protein disulfide isomerase pTAC5, chloroplastic	mRNA	-2.05658	0.00015
4337312	LOC4337312	Beta-fructofuranosidase, insoluble isoenzyme 6-like	mRNA	-1.11042	0
9269379	LOC9269379	Ent-kaurene oxidase-like protein 1	mRNA	7.69349	0
4341088	LOC4341088	Phosphate transporter PHO1-3-like	mRNA	2.06609	0
9267362	LOC9267362	Alpha carbonic anhydrase 7	mRNA	-6.44294	0
4333715	LOC4333715	Probable galacturonosyltransferase-like 1	mRNA	-2.38252	0
4343701	LOC4343701	Uncharacterized LOC4343701	mRNA	2.18542	0
4351068	LOC4351068	Uncharacterized LOC4351068	mRNA	-1.21163	0
107277296	LOC107277296	Protein LURP-one-related 5	mRNA	-1.06039	0
4337134	LOC4337134	Uncharacterized LOC4337134	mRNA	1.46128	0
4335993	LOC4335993	Uncharacterized LOC4335993	mRNA	-1.41278	0
112938694	LOC112938694	Wall-associated receptor kinase 1-like	mRNA	2.926	0
4337948	LOC4337948	Uncharacterized LOC4337948	mRNA	2.04264	0
4345212	LOC4345212	Probable monogalactosyldiacylglycerol synthase 2, chloroplastic	mRNA	3.29956	0
4329795	LOC4329795	Heavy metal-associated isoprenylated plant protein 41	mRNA	1.1106	0
4334153	LOC4334153	Uncharacterized LOC4334153	mRNA	-1.02001	0
4351984	LOC4351984	Disease resistance protein RGA4-like	mRNA	5.39232	0
4332184	LOC4332184	Glutamate decarboxylase 1	mRNA	-1.07514	0
4341087	LOC4341087	Uncharacterized LOC4341087	mRNA	-5.43741	0
4337918	LOC4337918	G-type lectin S-receptor-like serine/threonine-protein kinase At2g19130	mRNA	1.31021	0
4333112	LOC4333112	PI-PLC X domain-containing protein At5g67130	mRNA	1.07867	0
107277982	LOC107277982	Protein RADIALIS-like 3	mRNA	2.77529	1e-05
4336028	LOC4336028	Chlorophyll a-b binding protein CP24, chloroplastic	mRNA	-3.90319	0
4326507	LOC4326507	Calcium-transporting ATPase 1, plasma membrane-type-like	mRNA	-1.14543	1e-05
4334013	LOC4334013	Uncharacterized LOC4334013	mRNA	1.71685	0
4350416	LOC4350416	Tropinone reductase homolog At5g06060	mRNA	-1.01577	1e-05
4326560	LOC4326560	Probable isoprenylcysteine alpha-carbonyl methylesterase ICMEL2	mRNA	-1.12953	0
9270454	LOC9270454	F-box protein At5g07610-like	mRNA	-1.47393	0.00025
4336584	LOC4336584	Chaperone protein dnaJ A6-like	mRNA	-1.45041	0
4350562	LOC4350562	Uncharacterized LOC4350562	mRNA	-1.04084	0
4340274	LOC4340274	Probable galactinol--sucrose galactosyltransferase 6	mRNA	1.00138	0
4341982	LOC4341982	Probable serine/threonine-protein kinase PBL17	mRNA	-5.55459	0
4329741	LOC4329741	Sugar transport protein MST1-like	mRNA	1.7607	0
4327535	LOC4327535	Cysteine proteinase inhibitor 1-like	mRNA	-1.09735	0
4338881	LOC4338881	Protein NRT1/ PTR FAMILY 5.10	mRNA	1.35722	0
9268385	LOC9268385	Uncharacterized LOC9268385	mRNA	-1.69097	0
4342055	LOC4342055	Alpha-amylase isozyme 2A-like	mRNA	-1.47861	0
4336904	LOC4336904	Xyloglucan endotransglucosylase/hydrolase protein 24	mRNA	-1.59274	0
4346604	LOC4346604	Rhodanese-like domain-containing protein 9, chloroplastic	mRNA	-3.65344	0
4345329	LOC4345329	Putative cysteine-rich receptor-like protein kinase 35	mRNA	-2.10692	0
4325766	LOC4325766	Probable glutathione S-transferase	mRNA	1.26061	0.0001
4337892	LOC4337892	Peroxidase 5	mRNA	1.17528	0
4350636	LOC4350636	Chalcone synthase 1-like	mRNA	1.91036	0
4347110	LOC4347110	Protein YABBY 3-like	mRNA	-1.2843	0
9266500	LOC9266500	Alanine aminotransferase 2	mRNA	-2.24192	0
107276070	LOC107276070	Nodulation-signaling pathway 2 protein	mRNA	3.44478	0
9268844	LOC9268844	Receptor-like protein EIX2	mRNA	-3.04439	0.00041
9270031	LOC9270031	Probable WRKY transcription factor 54	mRNA	-5.7044	0
4328052	LOC4328052	High-affinity nitrate transporter 2.1-like	mRNA	1.60392	0
4325401	LOC4325401	Probable NADPH:quinone oxidoreductase 2	mRNA	1.27684	0.00032
4335054	LOC4335054	Deoxymugineic acid synthase 1	mRNA	1.13856	0.0002
9270308	LOC9270308	Dirigent protein 1	mRNA	2.2762	0
4335964	LOC4335964	Protein LURP-one-related 6	mRNA	-2.9386	6e-05
112937421	LOC112937421	Uncharacterized LOC112937421	mRNA	6.22882	0
4351926	LOC4351926	Isoflavone reductase homolog	mRNA	1.29178	0
4349106	LOC4349106	Uncharacterized LOC4349106	mRNA	-2.40718	0
4352930	LOC4352930	Uncharacterized LOC4352930	mRNA	-1.87869	0
107277150	LOC107277150	Uncharacterized LOC107277150	mRNA	1.49476	0.00013
4344618	LOC4344618	Cysteine-rich repeat secretory protein 55	mRNA	-3.01495	8e-05
4332608	LOC4332608	Nicotianamine synthase 1-like	mRNA	2.68739	0
9272116	LOC9272116	Salicylate carboxymethyltransferase	mRNA	-1.12765	0
4352160	LOC4352160	Alpha-dioxygenase 1	mRNA	1.09911	0
4347395	LOC4347395	Photosystem I reaction center subunit V, chloroplastic	mRNA	-3.15146	0
4327887	LOC4327887	Cytokinin dehydrogenase 5-like	mRNA	-1.11504	0
9270537	LOC9270537	Pentatricopeptide repeat-containing protein At3g29230	mRNA	-1.42935	0
4343476	LOC4343476	Cysteine-rich receptor-like protein kinase 10	mRNA	-1.3012	0
4341535	LOC4341535	Ribose-phosphate pyrophosphokinase 2, chloroplastic-like	mRNA	-1.29129	0
4343917	LOC4343917	E3 ubiquitin-protein ligase EL5-like	mRNA	1.27065	0
4331192	LOC4331192	U-box domain-containing protein 33	mRNA	2.16624	0
4333882	LOC4333882	Zinc finger protein CONSTANS-LIKE 16	mRNA	-2.53222	0
9271813	LOC9271813	60S ribosomal protein L44	mRNA	-1.14843	0
107279783	LOC107279783	Probable WRKY transcription factor 70	mRNA	-1.78174	0
4342030	LOC4342030	Uncharacterized LOC4342030	mRNA	-1.11594	0
4347957	LOC4347957	Peroxidase 2	mRNA	-3.65535	0
4324822	LOC4324822	Uncharacterized acetyltransferase At3g50280	mRNA	-1.35731	0
4338250	LOC4338250	Serine carboxypeptidase 2	mRNA	1.03847	0
4344658	LOC4344658	F-box/LRR-repeat protein At4g14103	mRNA	-1.56041	0
4333470	LOC4333470	Protein fem-1 homolog A	mRNA	-1.77259	0.0001
4332607	LOC4332607	Nicotianamine synthase 2-like	mRNA	2.7059	0
4348094	LOC4348094	Uncharacterized LOC4348094	mRNA	5.20945	4e-05
4332273	LOC4332273	Probable carboxylesterase 8	mRNA	1.11623	0
4329768	LOC4329768	NAC domain-containing protein 92	mRNA	1.38588	0
9271516	LOC9271516	Uncharacterized LOC9271516	mRNA	1.21846	0
9268395	LOC9268395	Uncharacterized LOC9268395	mRNA	-1.67173	0
4339790	LOC4339790	Probable cytokinin riboside 5'-monophosphate phosphoribohydrolase LOGL8	mRNA	1.08756	0
4343348	LOC4343348	Probable 5'-adenylylsulfate reductase 1, chloroplastic	mRNA	-1.4905	0
4344302	LOC4344302	Acid phosphatase 1	mRNA	-1.16837	0
4351504	LOC4351504	Seipin-1	mRNA	2.13124	1e-05
4334917	LOC4334917	Arginine decarboxylase 2-like	mRNA	2.08836	0
4327353	LOC4327353	Probable LRR receptor-like serine/threonine-protein kinase At1g51820	mRNA	-1.05733	0.00025
4349582	LOC4349582	Uncharacterized LOC4349582	mRNA	1.1326	0
4351570	LOC4351570	Uncharacterized LOC4351570	mRNA	-2.10692	0
4333320	LOC4333320	GDSL esterase/lipase At5g55050	mRNA	1.76053	0
4327746	LOC4327746	Uncharacterized protein At4g15970	mRNA	-3.90689	0.00036
4337874	LOC4337874	Gibberellin 2-beta-dioxygenase 1-like	mRNA	-1.20881	4e-05
9267198	LOC9267198	Uncharacterized LOC9267198	mRNA	-3.69144	0
4341281	LOC4341281	ABC transporter G family member 42-like	mRNA	1.17782	0
4335798	LOC4335798	Probable F-box protein At2g36090	mRNA	-1.62128	0
4352563	LOC4352563	Metallothionein-like protein 4B	mRNA	-1.09962	0
107280177	LOC107280177	ATP-dependent DNA helicase PIF7-like	mRNA	1.32193	0.00019
4332506	LOC4332506	Asparagine synthetase [glutamine-hydrolyzing] 1-like	mRNA	-1.58986	0
4328921	LOC4328921	Histidine-rich glycoprotein	mRNA	1.04269	0
9269286	LOC9269286	Protein RESPONSE TO LOW SULFUR 3	mRNA	-1.87966	0
4330760	LOC4330760	Uncharacterized LOC4330760	mRNA	-2.55565	0
9271462	LOC9271462	Receptor kinase-like protein Xa21	mRNA	-2.14684	0
4328704	LOC4328704	Probable LRR receptor-like serine/threonine-protein kinase At3g47570	mRNA	-1.27798	4e-05
4335068	LOC4335068	Lectin-like	mRNA	1.59289	0
9271856	LOC9271856	Chaperone protein dnaJ 20, chloroplastic	mRNA	1.14323	0
4345656	LOC4345656	Extracellular ribonuclease LE	mRNA	1.59912	0
107277732	LOC107277732	Zinc finger protein 36-like	mRNA	-1.42703	0
9271269	LOC9271269	Aspartyl protease family protein At5g10770-like	mRNA	-2.62163	0
4327998	LOC4327998	WAT1-related protein At3g30340	mRNA	-1.01511	1e-05
9268826	LOC9268826	Allergen Asp f 7 homolog	mRNA	2.30189	0
4325059	LOC4325059	Protein TRANSPARENT TESTA 1	mRNA	-3.12776	0
4340391	LOC4340391	Putative peroxiredoxin Q, chloroplastic	mRNA	-4.33628	3e-05
4335718	LOC4335718	Nudix hydrolase 12, mitochondrial	mRNA	-1.46512	0
4351327	LOC4351327	Probable WRKY transcription factor 46	mRNA	-1.28311	0
4346410	LOC4346410	CBS domain-containing protein CBSX1, chloroplastic	mRNA	-1.04395	0
4337812	LOC4337812	Senescence-associated protein OSA15, chloroplastic	mRNA	-1.6117	0
4324885	LOC4324885	Putative receptor protein kinase ZmPK1	mRNA	-1.07549	0
4328616	LOC4328616	Copper-transporting ATPase HMA4-like	mRNA	1.09297	0
4346978	LOC4346978	Vacuolar iron transporter 1.2-like	mRNA	-1.44837	0
4336684	LOC4336684	Amino acid transporter AVT3B	mRNA	-1	0
4337691	LOC4337691	Uncharacterized LOC4337691	mRNA	-1.34545	0.00048
4352201	LOC4352201	Bidirectional sugar transporter SWEET13-like	mRNA	1.09795	0
4335115	LOC4335115	Probable inorganic phosphate transporter 1-4	mRNA	4.3737	0
4351988	LOC4351988	Pectinesterase inhibitor 28-like	mRNA	-3.88804	0
4349293	LOC4349293	Silicon efflux transporter LSI3-like	mRNA	-1.07056	0
4326518	LOC4326518	Glucan endo-1,3-beta-glucosidase, acidic isoform	mRNA	-2.27168	0
9267667	LOC9267667	Myb-related protein Hv33	mRNA	1.81193	0
4348527	LOC4348527	Phosphoinositide phosphatase SAC2	mRNA	-2.84629	0
4329013	LOC4329013	Ent-copalyl diphosphate synthase 1, chloroplastic-like	mRNA	1.28766	0
4326898	LOC4326898	Serpin-Z1-like	mRNA	-1.02954	8e-05
4339836	LOC4339836	Cytochrome P450 93G2-like	mRNA	1.79909	0.00064
4340455	LOC4340455	WAT1-related protein At1g21890	mRNA	2.33985	0
107276706	LOC107276706	Bisdemethoxycurcumin synthase-like	mRNA	5.97728	2e-05
4334129	LOC4334129	Oligopeptide transporter 3	mRNA	1.47711	0
4337385	LOC4337385	Uncharacterized LOC4337385	mRNA	1.35339	0
4342313	LOC4342313	Pathogenesis-related protein PRB1-2	mRNA	1.56054	0
9269114	LOC9269114	Uncharacterized LOC9269114	mRNA	1.25497	0
4324329	LOC4324329	Stress protein DDR48	mRNA	1.03708	0
4332889	LOC4332889	Alpha-humulene synthase	mRNA	-1.22412	2e-05
4331350	LOC4331350	Uncharacterized LOC4331350	mRNA	-4.64386	0
4326657	LOC4326657	Cytochrome P450 72A15	mRNA	-1.05041	0
107275713	LOC107275713	Protein GOS9	mRNA	1.13511	0
4324836	LOC4324836	Dirigent protein 19	mRNA	-2.39232	0.00031
4337630	LOC4337630	Nudix hydrolase 9	mRNA	-1.05209	3e-05
9272299	LOC9272299	(+)-germacrene D synthase	mRNA	-4.08746	6e-05
4334834	LOC4334834	Replication protein A 70 kDa DNA-binding subunit B	mRNA	3.9542	1e-05
4351224	LOC4351224	Ribulose bisphosphate carboxylase/oxygenase activase, chloroplastic-like	mRNA	-1.79141	0
9266253	LOC9266253	UDP-glucose:2-hydroxyflavanone C-glucosyltransferase-like	mRNA	1.21385	0
4348341	LOC4348341	Dirigent protein 6	mRNA	2.85652	0
4347746	LOC4347746	Ornithine decarboxylase	mRNA	2.21131	0
107275258	LOC107275258	Universal stress protein PHOS32	mRNA	-4.42481	0
112935994	LOC112935994	Protein NRT1/ PTR FAMILY 5.10-like	mRNA	3.97072	0
4351993	LOC4351993	Uncharacterized LOC4351993	mRNA	1.19383	0
4337274	LOC4337274	Cysteine-rich receptor-like protein kinase 6	mRNA	2.46294	0
9266826	LOC9266826	Glutathione S-transferase zeta class	mRNA	-3.1883	0
4331937	LOC4331937	Sulfate transporter 1.2	mRNA	1.07379	0
107279890	LOC107279890	Putative F-box protein PP2-B12	mRNA	-1.08147	0
107277414	LOC107277414	Uncharacterized LOC107277414	mRNA	-4.03562	0.0002
4345187	LOC4345187	Flavonoid O-methyltransferase-like protein Os11g0303600	mRNA	-1.3116	0
4352143	LOC4352143	Sulfite oxidase	mRNA	-1.06347	0
9269247	LOC9269247	Chaperone protein dnaJ 11, chloroplastic	mRNA	1.21981	0
4336108	LOC4336108	Wiskott-Aldrich syndrome protein homolog	mRNA	2.39272	0
4342404	LOC4342404	Photosystem I reaction center subunit psaK, chloroplastic	mRNA	-3.57385	0
4330049	LOC4330049	Probable aquaporin PIP2-2	mRNA	-1.08186	0
4335021	LOC4335021	Stress response protein NST1-like	mRNA	-1.9802	0
4350232	LOC4350232	Anthranilate O-methyltransferase 1	mRNA	-2.50779	0
9269462	LOC9269462	Putative hydrolase C777.06c	mRNA	-3.38904	0
112937953	LOC112937953	Uncharacterized LOC112937953	mRNA	3.58496	0
9266774	LOC9266774	Uncharacterized LOC9266774	mRNA	2.20625	0
4339235	LOC4339235	Transcription factor bHLH68	mRNA	-1.43252	0
4348729	LOC4348729	UDP-glycosyltransferase 86A1	mRNA	-2.97728	0.00014
107276424	LOC107276424	Peroxidase 5	mRNA	3.76377	0
4350049	LOC4350049	Probable cysteine desulfurase	mRNA	1.05445	0.0002
4330161	LOC4330161	Metal-nicotianamine transporter YSL2-like	mRNA	2.64744	0
4334300	LOC4334300	Photosystem I reaction center subunit III, chloroplastic	mRNA	-3.05948	0
107275938	LOC107275938	Probable receptor-like protein kinase At2g21480	mRNA	-2.02554	0.0002
4327481	LOC4327481	Uncharacterized LOC4327481	mRNA	-1.49372	0
4341069	LOC4341069	Formate dehydrogenase 1, mitochondrial-like	mRNA	1.00322	0
9270401	LOC9270401	Phosphate transporter PHO1-1-like	mRNA	1.72583	0
9267600	LOC9267600	Putative disease resistance protein RGA3	mRNA	1.14886	5e-05
4333371	LOC4333371	Probable glutathione S-transferase	mRNA	-6.19368	0
4326910	LOC4326910	Eukaryotic translation initiation factor 6-2	mRNA	2.1375	0
4324051	LOC4324051	NRR repressor homolog 3	mRNA	-1.22147	0
4334497	LOC4334497	Protochlorophyllide-dependent translocon component 52, chloroplastic	mRNA	-2.87447	0
4327636	LOC4327636	Uncharacterized LOC4327636	mRNA	-2.66367	0
9271578	LOC9271578	Serine/arginine repetitive matrix protein 1	mRNA	2.078	0
4348516	LOC4348516	Uncharacterized LOC4348516	mRNA	1.15859	0
4350717	LOC4350717	Wall-associated receptor kinase 1	mRNA	-1.78874	0
4351721	LOC4351721	Phosphoribosylamine--glycine ligase	mRNA	-2.83563	0
4351463	LOC4351463	DNA-directed RNA polymerase V subunit 5A	mRNA	-1.18493	0
4348283	LOC4348283	WAT1-related protein At4g08290	mRNA	-1.07832	0
4349759	LOC4349759	Uncharacterized LOC4349759	mRNA	-2.58496	0
4330155	LOC4330155	Homeobox-leucine zipper protein HOX24-like	mRNA	2.32793	0
4326515	LOC4326515	Cytokinin dehydrogenase 4-like	mRNA	-1.04227	0
4333575	LOC4333575	Nuclear transcription factor Y subunit A-10	mRNA	1.14965	0
4325847	LOC4325847	Putative protein ABIL2	mRNA	1.30783	0
4351421	LOC4351421	Glutamate-rich WD repeat-containing protein 1	mRNA	1.24506	0
4326630	LOC4326630	Mitogen-activated protein kinase kinase kinase 7	mRNA	1.51457	0
9270776	LOC9270776	ATP synthase delta chain, chloroplastic	mRNA	-2.15754	0
4336065	LOC4336065	Lysine histidine transporter-like 6	mRNA	1.15575	0
4324330	LOC4324330	Glycine-rich cell wall structural protein 2-like	mRNA	1.21495	0
4324459	LOC4324459	Homeotic protein female sterile	mRNA	-2.61463	0
4352491	LOC4352491	Major pollen allergen Bet v 1-D/H	mRNA	-4.21714	0
4336389	LOC4336389	Beta-glucosidase 16-like	mRNA	-1.89503	0
4332896	LOC4332896	Uncharacterized LOC4332896	mRNA	2.11548	0
4352606	LOC4352606	Uncharacterized LOC4352606	mRNA	-3.19586	0
4341115	LOC4341115	Uncharacterized LOC4341115	mRNA	-1.31933	0
4350244	LOC4350244	F-box protein SKIP16	mRNA	1.2103	0
4328843	LOC4328843	Peroxidase P7	mRNA	4.53916	0
4323907	LOC4323907	Uncharacterized LOC4323907	mRNA	-1.71813	0
107275384	LOC107275384	Pathogenesis-related protein PRB1-3	mRNA	-6.6865	0.00029
4333956	LOC4333956	Uncharacterized LOC4333956	mRNA	-1.43118	0
4336424	LOC4336424	Probable aquaporin PIP2-3	mRNA	-1.37937	0
4327654	LOC4327654	Uncharacterized LOC4327654	mRNA	-2.1565	8e-05
4342169	LOC4342169	Transcription factor LHW	mRNA	-1.30369	0
4327742	LOC4327742	Uncharacterized RNA methyltransferase pc1998	mRNA	-1.12801	0.0002
107280198	LOC107280198	Uncharacterized LOC107280198	mRNA	-1.66985	0.00087
4345832	LOC4345832	Patatin-like protein 2	mRNA	-1.92364	0
4330440	LOC4330440	Pentatricopeptide repeat-containing protein OTP51, chloroplastic	mRNA	-2.33985	0
4336721	LOC4336721	Dehydration-responsive element-binding protein 1E-like	mRNA	-2.49304	0
4329751	LOC4329751	Protein ACTIVITY OF BC1 COMPLEX KINASE 8, chloroplastic	mRNA	-1.07529	0
4350388	LOC4350388	Basic blue protein	mRNA	-7.18974	0
107276184	LOC107276184	Uncharacterized LOC107276184	mRNA	1.27429	0
4326043	LOC4326043	Uncharacterized LOC4326043	mRNA	-2.51686	0
4328717	LOC4328717	Histone deacetylase 3-like	mRNA	-3.75132	0
4330056	LOC4330056	Uncharacterized LOC4330056	mRNA	-1.12063	1e-05
4346438	LOC4346438	Cinnamoyl-CoA reductase 2	mRNA	1.36509	0
107276498	LOC107276498	Disease resistance protein PIK6-NP-like	mRNA	-4.90689	0
4327669	LOC4327669	Transcription factor bHLH13	mRNA	-1.404	0
4336350	LOC4336350	Diphthine methyltransferase homolog	mRNA	-1.8351	0
4332108	LOC4332108	Glutamine synthetase cytosolic isozyme 1-2-like	mRNA	-1.82044	0
4337123	LOC4337123	Receptor-like serine/threonine-protein kinase SD1-7	mRNA	1.26946	0
4336764	LOC4336764	Flavanone 3-dioxygenase 2-like	mRNA	-2.66297	0
4347630	LOC4347630	Protein YY1-like	mRNA	-2.80735	0.00041
4342493	LOC4342493	Uncharacterized LOC4342493	mRNA	-3.45943	0
4342442	LOC4342442	F-box/FBD/LRR-repeat protein At1g13570	mRNA	-2.1255	0
9271816	LOC9271816	Zinc transporter 10	mRNA	-3.08627	0
4339878	LOC4339878	WAT1-related protein At3g30340	mRNA	1.78932	9e-05
4350473	LOC4350473	Anthocyanidin 3-O-glucosyltransferase	mRNA	1.01886	0.0008
4331994	LOC4331994	Probable N-acetyltransferase HLS1	mRNA	-2.52925	0
4336545	LOC4336545	Probable metal-nicotianamine transporter YSL9	mRNA	-1.2837	0
107277356	LOC107277356	Putative disease resistance protein RGA3	mRNA	-1.55639	0
4331519	LOC4331519	Chitinase 11-like	mRNA	-1.01749	0
4349793	LOC4349793	Tetracycline resistance protein, class A	mRNA	1.02707	0
4345003	LOC4345003	Exocyst complex component EXO70E2	mRNA	-1.71272	0
4336001	LOC4336001	Myosin heavy chain, embryonic smooth muscle isoform	mRNA	-1.39324	0
9271754	LOC9271754	Uncharacterized LOC9271754	mRNA	-2.19212	0
107279931	LOC107279931	Uncharacterized LOC107279931	mRNA	-1.33498	0.00068
107276747	LOC107276747	E3 ubiquitin-protein ligase EL5	mRNA	-2.74624	0
4330621	LOC4330621	MADS-box transcription factor 57-like	mRNA	-1.13835	9e-05
4330608	LOC4330608	Calcium sensing receptor, chloroplastic	mRNA	-2.95109	0
9266147	LOC9266147	Alanine--tRNA ligase, chloroplastic/mitochondrial-like	mRNA	-1.27518	0
4341418	LOC4341418	Two-on-two hemoglobin-3	mRNA	-1.03221	0
4325486	LOC4325486	Probable zinc metalloprotease EGY2, chloroplastic	mRNA	-1.91983	0
4343492	LOC4343492	Glucan endo-1,3-beta-glucosidase 3	mRNA	-1.23648	0
4329525	LOC4329525	Uncharacterized protein At4g22758	mRNA	-1.86115	0
4333199	LOC4333199	Probable esterase D14L	mRNA	6.42982	0
4343616	LOC4343616	Internal alternative NAD(P)H-ubiquinone oxidoreductase A1, mitochondrial	mRNA	1.51673	0
4344007	LOC4344007	Uncharacterized LOC4344007	mRNA	-1.22434	0
4340704	LOC4340704	Protein CURVATURE THYLAKOID 1A, chloroplastic	mRNA	-7.45327	0
4349290	LOC4349290	Carotene epsilon-monooxygenase, chloroplastic	mRNA	-1.28739	0
4343866	LOC4343866	Nuclear transcription factor Y subunit A-4	mRNA	1.08907	0
4332168	LOC4332168	Non-symbiotic hemoglobin 4-like	mRNA	1.80214	0
4341496	LOC4341496	Fructose-bisphosphate aldolase 5, cytosolic	mRNA	-2.82443	8e-05
4345992	LOC4345992	ETHYLENE INSENSITIVE 3-like 3 protein	mRNA	-1.24101	0
4334170	LOC4334170	Probable WRKY transcription factor 57	mRNA	-1.1905	0
4332423	LOC4332423	Cysteine-rich repeat secretory protein 55	mRNA	-2.06477	0
4352899	LOC4352899	Uncharacterized LOC4352899	mRNA	1.02267	0
4340424	LOC4340424	Probable flavin-containing monooxygenase 1	mRNA	1.2713	0
4348146	LOC4348146	Chalcone synthase 8	mRNA	4.05063	0
4352855	LOC4352855	Thaumatin-like protein	mRNA	-1.06018	0
9270250	LOC9270250	9-cis-epoxycarotenoid dioxygenase NCED5, chloroplastic-like	mRNA	-2.42381	0
4351571	LOC4351571	Uncharacterized LOC4351571	mRNA	-2.53605	0
107276750	LOC107276750	E3 ubiquitin-protein ligase EL5	mRNA	-2.74624	0
4349689	LOC4349689	Putative receptor protein kinase ZmPK1	mRNA	-3.18763	0
4345443	LOC4345443	Peptidyl-prolyl cis-trans isomerase, chloroplastic	mRNA	-1.90403	0
4349395	LOC4349395	Ethylene-responsive transcription factor 5	mRNA	-1.12184	0
4339959	LOC4339959	Putative disease resistance RPP13-like protein 3	mRNA	1.25507	0
4349216	LOC4349216	Heavy metal-associated isoprenylated plant protein 39	mRNA	-1.01479	0
4327543	LOC4327543	Uncharacterized LOC4327543	mRNA	-2.60962	0
4343752	LOC4343752	GDSL esterase/lipase At4g10955	mRNA	-1.41853	0
4325291	LOC4325291	Aspartic proteinase nepenthesin-1	mRNA	-2.63364	0
107276195	LOC107276195	Protein HEADING DATE 3A-like	mRNA	-1.87395	0
9267291	LOC9267291	Cation/H(+) antiporter 15	mRNA	-3.9542	0.00036
4348558	LOC4348558	Dirigent protein 2	mRNA	-1.08439	0.0003
4330310	LOC4330310	SPX domain-containing membrane protein Os02g45520-like	mRNA	1.71108	0
4346699	LOC4346699	Phosphoenolpyruvate carboxylase 2	mRNA	1.54989	0
4331617	LOC4331617	Silicon efflux transporter LSI2-like	mRNA	-1.16372	0
4327845	LOC4327845	Sphingosine kinase 2	mRNA	1.08354	0
112935986	LOC112935986	S-norcoclaurine synthase 1-like	mRNA	-1.33653	0
4330828	LOC4330828	Photosystem I chlorophyll a/b-binding protein 5, chloroplastic	mRNA	-6.58496	0
4335807	LOC4335807	Protein FAM210B, mitochondrial	mRNA	-1.27782	2e-05
4329027	LOC4329027	Putative disease resistance protein RGA1	mRNA	-1.90689	0
4327728	LOC4327728	ABC transporter G family member 34-like	mRNA	1.30453	0
4329338	LOC4329338	Protein MICRORCHIDIA 7	mRNA	-1.4185	0
4350490	LOC4350490	Uncharacterized LOC4350490	mRNA	-4.80735	0
9269310	LOC9269310	GDSL esterase/lipase At5g45910	mRNA	-1.02802	0
107278695	LOC107278695	Uncharacterized LOC107278695	mRNA	-1.5243	0
4346446	LOC4346446	Uncharacterized LOC4346446	mRNA	2.00575	0
4352864	LOC4352864	Uncharacterized LOC4352864	mRNA	-1.19479	0
4324921	LOC4324921	Probably inactive leucine-rich repeat receptor-like protein kinase At5g48380	mRNA	-1.17659	0.00084
4336695	LOC4336695	Aluminum-activated malate transporter 10	mRNA	-1.10618	0
112937857	LOC112937857	Uncharacterized LOC112937857	mRNA	-1.20074	0
4331165	LOC4331165	Protein LYK5	mRNA	1.18497	0
4337041	LOC4337041	Uncharacterized LOC4337041	mRNA	-1.21429	0
4332737	LOC4332737	Acid phosphatase 1	mRNA	-2.65637	0
4337479	LOC4337479	WAT1-related protein At1g68170	mRNA	1.75803	0.00023
4335630	LOC4335630	F-box/kelch-repeat protein At1g67480	mRNA	1.7258	0
BGIG39947_32158	BGIG39947_32158	0	mRNA	1.19735	0
BGIG39947_31948	BGIG39947_31948	0	mRNA	-1.37014	0
BGIG39947_31996	BGIG39947_31996	0	mRNA	1.27585	0
BGIG39947_31942	BGIG39947_31942	0	mRNA	1.38414	0.00026
BGIG39947_32119	BGIG39947_32119	0	mRNA	-1.0844	0
BGIG39947_32064	BGIG39947_32064	0	mRNA	-1.93289	0.00049
BGIG39947_31990	BGIG39947_31990	0	mRNA	-4.64386	0
107280871	LOC107280871	Uncharacterized LOC107280871	mRNA	-1.89743	2e-05
4336796	LOC4336796	Uncharacterized LOC4336796	mRNA	1.11585	0
107275570	LOC107275570	Aspartic proteinase nepenthesin-1	mRNA	-3.73102	0
4342892	LOC4342892	Uncharacterized LOC4342892	mRNA	-1.7911	0
4346787	LOC4346787	Uncharacterized LOC4346787	mRNA	-1.36686	0
4324873	LOC4324873	Uncharacterized LOC4324873	mRNA	-5.63342	0
107276204	LOC107276204	Leaf-specific thionin	mRNA	2	0
4350285	LOC4350285	Protein NRT1/ PTR FAMILY 4.5	mRNA	1.7784	0
4326857	LOC4326857	Lipid phosphate phosphatase 2	mRNA	1.60565	0
9268392	LOC9268392	Uncharacterized LOC9268392	mRNA	-1.55481	0
4347769	LOC4347769	Probable cytokinin riboside 5'-monophosphate phosphoribohydrolase LOGL9	mRNA	-3.51892	0
9272222	LOC9272222	WRKY transcription factor 6	mRNA	-1.08651	0
4337475	LOC4337475	Vacuolar iron transporter homolog 5-like	mRNA	-1.54851	0
4350820	LOC4350820	Barwin	mRNA	-2.44833	0
4341323	LOC4341323	UDP-glycosyltransferase TURAN	mRNA	-1.01436	0.00012
4346870	LOC4346870	Heavy metal-associated isoprenylated plant protein 23	mRNA	-1.36891	0
4332399	LOC4332399	Uncharacterized LOC4332399	mRNA	-1.06033	0
4347207	LOC4347207	Cytochrome P450 76M5-like	mRNA	1.36773	0
4330303	LOC4330303	Protein DETOXIFICATION 49	mRNA	-2.40514	0
4350283	LOC4350283	Protein NRT1/ PTR FAMILY 4.5	mRNA	2.44222	0
4329806	LOC4329806	Heavy metal-associated isoprenylated plant protein 47	mRNA	-1.00968	0
4341426	LOC4341426	F-box/kelch-repeat protein At1g80440	mRNA	1.12194	0
4350585	LOC4350585	Leucine-rich repeat protein 1-like	mRNA	-3.36146	0
4326355	LOC4326355	Isoflavone reductase homolog IRL	mRNA	-5.51175	0
107277284	LOC107277284	Premnaspirodiene oxygenase	mRNA	2.1838	0
4341948	LOC4341948	AAA-ATPase At3g28580	mRNA	-1.73499	0
4335075	LOC4335075	Uncharacterized LOC4335075	mRNA	1.36722	0
4339544	LOC4339544	Uncharacterized LOC4339544	mRNA	-1.22154	0
9269832	LOC9269832	Phospholipase A(1) LCAT3	mRNA	1.32802	0
4344738	LOC4344738	RNA polymerase sigma factor sigA	mRNA	-2.10375	0
4325415	LOC4325415	Disease resistance protein SUMM2	mRNA	1.0066	0
4347748	LOC4347748	Putrescine hydroxycinnamoyltransferase-like	mRNA	1.82952	0
4335780	LOC4335780	Glucan endo-1,3-beta-glucosidase 14	mRNA	-1.52396	0
4350556	LOC4350556	HVA22-like protein e	mRNA	-1.1267	0
4341766	LOC4341766	Peptidyl-prolyl cis-trans isomerase FKBP13, chloroplastic	mRNA	-3.58496	0.0002
4328117	LOC4328117	Bifunctional protein FolD 4, chloroplastic	mRNA	-1.05042	0
4325984	LOC4325984	Multicopper oxidase LPR1 homolog 3-like	mRNA	-3.11548	0
4336875	LOC4336875	Ubiquinol oxidase 1b, mitochondrial-like	mRNA	1.55751	0
9272382	LOC9272382	Uncharacterized LOC9272382	mRNA	1.43494	0.00054
4346241	LOC4346241	Chaperone protein dnaJ 11, chloroplastic	mRNA	1.53889	0
4338424	LOC4338424	Uncharacterized LOC4338424	mRNA	-1.1879	0
4337100	LOC4337100	Anthocyanidin reductase ((2S)-flavan-3-ol-forming)	mRNA	1.03447	0
4346116	LOC4346116	Probable auxin efflux carrier component 5c	mRNA	-3.40599	0.00018
4342395	LOC4342395	Photosystem II 10 kDa polypeptide, chloroplastic	mRNA	-4.03047	0
4344351	LOC4344351	Galactinol synthase 2	mRNA	-1.18581	0
4331226	LOC4331226	Signal peptidase complex catalytic subunit SEC11C	mRNA	-1.06046	0.00015
107276339	LOC107276339	O-methyltransferase ZRP4	mRNA	1.70793	0
4333615	LOC4333615	Cation/calcium exchanger 1	mRNA	-1.1408	0
4332456	LOC4332456	Protein IN2-1 homolog A	mRNA	2.21224	0
4352118	LOC4352118	E3 ubiquitin-protein ligase WAV3	mRNA	-3.27501	0
107276681	LOC107276681	Uncharacterized LOC107276681	mRNA	-1.06711	5e-05
4326721	LOC4326721	Polygalacturonase At1g48100	mRNA	-2.12944	0
4331405	LOC4331405	F-box protein PP2-A13	mRNA	1.27489	0
4331583	LOC4331583	E3 ubiquitin-protein ligase WAV3	mRNA	1.12878	0
4326763	LOC4326763	Membrane protein PM19L-like	mRNA	1.26849	0.00053
4324585	LOC4324585	Protein RICE FLOWERING LOCUS T 1-like	mRNA	1.78241	0
107278739	LOC107278739	Probable WRKY transcription factor 24	mRNA	-1.42213	0
9267778	LOC9267778	Nicotianamine aminotransferase A	mRNA	1.89135	0
4338103	LOC4338103	Bisdemethoxycurcumin synthase-like	mRNA	3.39232	0
4335177	LOC4335177	ABC transporter C family member 4	mRNA	-1.45943	0
9266620	LOC9266620	Cysteine-rich and transmembrane domain-containing protein WIH1-like	mRNA	-1.18269	0
4330745	LOC4330745	Uncharacterized LOC4330745	mRNA	2.38333	0
4327789	LOC4327789	CASP-like protein 1C1	mRNA	1.96484	0
4327487	LOC4327487	Probable leucine-rich repeat receptor-like protein kinase At5g49770	mRNA	1.74329	0
107275928	LOC107275928	1-aminocyclopropane-1-carboxylate synthase 7	mRNA	2.86507	0
4333514	LOC4333514	CBL-interacting protein kinase 7-like	mRNA	-1.30004	0
4331769	LOC4331769	Uncharacterized LOC4331769	mRNA	-1.15068	0
9270863	LOC9270863	Nuclear transcription factor Y subunit A-4	mRNA	1.06961	0
4348316	LOC4348316	Profilin-A-like	mRNA	1.12006	8e-05
9271264	LOC9271264	Putative disease resistance RPP13-like protein 3	mRNA	1.50148	0
4330582	LOC4330582	Ribulose-1,5 bisphosphate carboxylase/oxygenase large subunit N-methyltransferase, chloroplastic	mRNA	-1.52277	0.00014
107281456	LOC107281456	Uncharacterized LOC107281456	mRNA	-1.6263	0
4324664	LOC4324664	Transcription repressor MYB5	mRNA	1.1479	0
4343189	LOC4343189	Protein CURVATURE THYLAKOID 1B, chloroplastic	mRNA	-2.48239	0
4332717	LOC4332717	NAC transcription factor 47	mRNA	-1.4482	0
9268987	LOC9268987	Translation initiation factor IF-2	mRNA	-1.16375	0.00014
4335049	LOC4335049	Uncharacterized LOC4335049	mRNA	1.27486	0
4324655	LOC4324655	Probable serine acetyltransferase 1	mRNA	-1.02748	0
4340122	LOC4340122	Uncharacterized LOC4340122	mRNA	-1.3405	0
112939402	LOC112939402	Uncharacterized LOC112939402	mRNA	2.06518	0
4333359	LOC4333359	Chlorophyll a-b binding protein, chloroplastic-like	mRNA	-4.23704	0
4331495	LOC4331495	Glyceraldehyde-3-phosphate dehydrogenase B, chloroplastic	mRNA	-3.23742	0
4343726	LOC4343726	Homeobox-leucine zipper protein HOX14-like	mRNA	1.09867	0
4330001	LOC4330001	Transcription factor MYB57	mRNA	-2.26006	0
4329294	LOC4329294	Flowering-promoting factor 1-like protein 3	mRNA	-1.18763	6e-05
4340892	LOC4340892	Chlorophyll a-b binding protein 1B-21, chloroplastic	mRNA	-3.78905	0
4335223	LOC4335223	Probable cinnamyl alcohol dehydrogenase 6	mRNA	1.05528	0
4326537	LOC4326537	Photosystem II reaction center PSB28 protein, chloroplastic-like	mRNA	-2.66649	0
4351675	LOC4351675	Amino acid permease 3	mRNA	-1.7164	0
4350420	LOC4350420	Probable apyrase 3	mRNA	-1.96193	0
4327150	LOC4327150	Photosystem II reaction center W protein, chloroplastic-like	mRNA	-3.34653	0
4347659	LOC4347659	Rhodanese-like domain-containing protein 14, chloroplastic	mRNA	-1.67807	0
4329324	LOC4329324	Cytochrome P450 CYP73A100	mRNA	1.08735	0
4343852	LOC4343852	Protein EGG APPARATUS-1	mRNA	-1.32924	0
4334316	LOC4334316	Probable ribose-5-phosphate isomerase 4, chloroplastic	mRNA	-2.61298	0.00017
4337220	LOC4337220	Uncharacterized LOC4337220	mRNA	1.4793	0
4347115	LOC4347115	Protein ECERIFERUM 3	mRNA	3.20945	0.0009
4333583	LOC4333583	Uncharacterized LOC4333583	mRNA	-1.57723	0
9266216	LOC9266216	Protein SRG1	mRNA	-2.822	6e-05
4348505	LOC4348505	Tyrosine decarboxylase-like	mRNA	1.17344	0
4347027	LOC4347027	Uncharacterized LOC4347027	mRNA	5.4535	0
107276154	LOC107276154	Transcription factor bHLH85	mRNA	1.95472	0
4332584	LOC4332584	Uncharacterized LOC4332584	mRNA	-1.4772	0
9268005	LOC9268005	EG45-like domain containing protein	mRNA	1.09154	5e-05
4348560	LOC4348560	Probable cystathionine gamma-synthase 2	mRNA	-2.37851	0.00031
4331637	LOC4331637	Inorganic phosphate transporter 1-2-like	mRNA	1.27116	0
4329029	LOC4329029	Putative disease resistance protein RGA4	mRNA	-1.38225	0
4341932	LOC4341932	Peroxidase 16	mRNA	-3.65003	0
107277705	LOC107277705	PLAT domain-containing protein 1	mRNA	7.06609	1e-05
4336442	LOC4336442	Probable metal-nicotianamine transporter YSL12	mRNA	1.22077	0
4325584	LOC4325584	Putative methyltransferase DDB_G0268948	mRNA	-1.10443	0
112938690	LOC112938690	Protein ALP1-like	mRNA	-2.18763	0
4339833	LOC4339833	Plastocyanin, chloroplastic-like	mRNA	-4.45502	0
4337640	LOC4337640	Sister chromatid cohesion protein DCC1	mRNA	-1.02254	4e-05
4338749	LOC4338749	Methyl-CpG-binding domain-containing protein 4	mRNA	-3.40372	0.0001
4345044	LOC4345044	RNA polymerase sigma factor sigF, chloroplastic	mRNA	-3.97982	0
4338719	LOC4338719	Chitinase 9	mRNA	-4.47681	0
9272672	LOC9272672	Uncharacterized LOC9272672	mRNA	-1.04439	0
4331157	LOC4331157	Uncharacterized LOC4331157	mRNA	-1.14466	0
107280863	LOC107280863	Uncharacterized LOC107280863	mRNA	-1.05159	0.0002
4341233	LOC4341233	Heavy metal-associated isoprenylated plant protein 29	mRNA	1.09899	0
4334910	LOC4334910	Uncharacterized LOC4334910	mRNA	-1.8976	0
4336526	LOC4336526	Vacuolar iron transporter homolog 2-like	mRNA	-2.60724	0
4352120	LOC4352120	E3 ubiquitin-protein ligase ATL6	mRNA	1.08154	0
4330498	LOC4330498	Early nodulin-75	mRNA	-1.24166	0.00052
107277280	LOC107277280	Disease resistance protein RGA5-like	mRNA	1.58496	0.00012
4342782	LOC4342782	Zinc transporter 8-like	mRNA	-2.84609	0
4333649	LOC4333649	Alpha-amylase/trypsin inhibitor	mRNA	-1.86557	0
4348134	LOC4348134	Peptidyl-prolyl cis-trans isomerase	mRNA	-1.05876	0
4348257	LOC4348257	WAT1-related protein At5g64700	mRNA	-2.98333	0
9269958	LOC9269958	Disease resistance protein RGA2	mRNA	-1.38023	0
4331899	LOC4331899	Uncharacterized LOC4331899	mRNA	-2.34822	0
4348767	LOC4348767	Glycine-rich cell wall structural protein 2-like	mRNA	-1.82523	0
107279206	LOC107279206	Uncharacterized LOC107279206	mRNA	-1.82103	0
4325658	LOC4325658	Probable WRKY transcription factor 50	mRNA	-1.43801	0
4336656	LOC4336656	Protein GDAP2 homolog	mRNA	4.32193	0.0001
4325307	LOC4325307	Heavy metal-associated isoprenylated plant protein 28	mRNA	-1.33789	0
4329805	LOC4329805	Disease resistance protein RGA5-like	mRNA	-1.03935	0
4328623	LOC4328623	Chlorophyll a-b binding protein 8, chloroplastic	mRNA	-3.48954	0
4344463	LOC4344463	Pectinesterase inhibitor 28-like	mRNA	-1.65969	0
4345425	LOC4345425	Patatin-like protein 2	mRNA	1.3893	0
9266352	LOC9266352	Basic blue protein	mRNA	1.84249	0
4339041	LOC4339041	Uncharacterized LOC4339041	mRNA	-1.10599	0.00096
4332364	LOC4332364	Fructose-1,6-bisphosphatase, chloroplastic-like	mRNA	-2.64636	1e-05
4350026	LOC4350026	Transcription termination factor MTERF2, chloroplastic	mRNA	-1.12374	0.0001
4344198	LOC4344198	Momilactone A synthase-like	mRNA	-3.59296	0
4352856	LOC4352856	Thaumatin-like protein	mRNA	-3.55626	0
9268919	LOC9268919	CO(2)-response secreted protease	mRNA	-1.07847	0
4324026	LOC4324026	Protein FLUORESCENT IN BLUE LIGHT, chloroplastic	mRNA	-1.53937	7e-05
4329871	LOC4329871	BAG family molecular chaperone regulator 1	mRNA	1.26182	0
4346934	LOC4346934	Ervatamin-C	mRNA	4.37504	0
107275782	LOC107275782	Probable LRR receptor-like serine/threonine-protein kinase At1g51860	mRNA	1.1003	0
4350075	LOC4350075	Dirigent protein 19	mRNA	1.71621	0.00012
107278342	LOC107278342	Putative disease resistance protein RGA3	mRNA	-1.05661	0
4347510	LOC4347510	Nucleotide pyrophosphatase/phosphodiesterase	mRNA	4.16608	0
4351919	LOC4351919	Uncharacterized LOC4351919	mRNA	-1.54844	1e-05
4324081	LOC4324081	Holotricin-3	mRNA	-5.01179	0
4339227	LOC4339227	Scopoletin glucosyltransferase	mRNA	1.848	0.00025
4336245	LOC4336245	Phosphoglycolate phosphatase 1B, chloroplastic	mRNA	-1.34228	0
4344937	LOC4344937	Zinc transporter 4-like	mRNA	-1.90689	0
4334921	LOC4334921	Probable L-type lectin-domain containing receptor kinase S.5	mRNA	1.82103	0
107278604	LOC107278604	Ethylene-responsive transcription factor ERF018	mRNA	-2.08342	0
107277412	LOC107277412	Non-classical arabinogalactan protein 31	mRNA	1.00269	0.00048
4346629	LOC4346629	Ethylene-responsive transcription factor 1-like	mRNA	-1.18274	0
4339759	LOC4339759	RNA polymerase sigma factor sigE, chloroplastic/mitochondrial	mRNA	-1.36405	0.00029
4325978	LOC4325978	Zinc finger protein ZIC 2	mRNA	1.47978	0
4348786	LOC4348786	Putative glycine-rich cell wall structural protein 1	mRNA	-2.16979	0
4324183	LOC4324183	Probable WRKY transcription factor 53	mRNA	-2.94596	0
4342251	LOC4342251	Peroxidase 50	mRNA	-1.06963	0
107276377	LOC107276377	Pectinesterase inhibitor 4	mRNA	1.28582	0
4335030	LOC4335030	Uncharacterized LOC4335030	mRNA	1.99759	0
9266264	LOC9266264	Anthranilate O-methyltransferase 1-like	mRNA	-1.40224	0
107277163	LOC107277163	Ena/VASP-like protein	mRNA	1.27124	0
4330022	LOC4330022	RNA-binding protein 42	mRNA	-1.18852	0
4325624	LOC4325624	Subtilisin-like protease SBT3.5	mRNA	1.10108	0
4324604	LOC4324604	Cytochrome P450 72A15	mRNA	-1.45825	0
4332054	LOC4332054	Digalactosyldiacylglycerol synthase 2, chloroplastic	mRNA	1.41647	0
4348035	LOC4348035	Disease resistance protein RGA2	mRNA	-3.45213	0
4337526	LOC4337526	50S ribosomal protein L28, chloroplastic	mRNA	-1.17152	1e-05
4331456	LOC4331456	Uncharacterized LOC4331456	mRNA	-1.49651	0
4336438	LOC4336438	UDP-glycosyltransferase 73C6-like	mRNA	-1.67243	0.00087
4336494	LOC4336494	Salutaridine reductase	mRNA	-1.95719	0
4329541	LOC4329541	Ent-isokaurene C2/C3-hydroxylase-like	mRNA	2.13465	0.00012
4348394	LOC4348394	Uncharacterized LOC4348394	mRNA	1.86358	0
9272171	LOC9272171	Uncharacterized LOC9272171	mRNA	4.90154	0
4352014	LOC4352014	Ribulose bisphosphate carboxylase small chain A, chloroplastic-like	mRNA	-3.03653	0
4336059	LOC4336059	Cell number regulator 2	mRNA	-2.75762	0
9270622	LOC9270622	Thioredoxin M5, chloroplastic-like	mRNA	-1.60214	0
4330329	LOC4330329	E3 ubiquitin-protein ligase RHA1B	mRNA	-1.41166	0
4338203	LOC4338203	D-amino-acid transaminase, chloroplastic	mRNA	-2.82018	3e-05
4348175	LOC4348175	Geraniol 8-hydroxylase	mRNA	-1.11905	0
4332714	LOC4332714	NAC domain-containing protein 92	mRNA	1.13604	0
4335556	LOC4335556	70 kDa peptidyl-prolyl isomerase	mRNA	-1.05063	8e-05
4325091	LOC4325091	Receptor protein-tyrosine kinase CEPR2	mRNA	-2.38931	0
4346993	LOC4346993	Probable cinnamyl alcohol dehydrogenase 8D	mRNA	1.74664	0
4325959	LOC4325959	Amino acid transporter AVT1I	mRNA	-1.53514	0
107275604	LOC107275604	Aspartic proteinase nepenthesin-2	mRNA	3.01652	0
107278078	LOC107278078	Auxin-responsive protein SAUR71	mRNA	-2.11966	0
4341933	LOC4341933	Peroxidase 16	mRNA	-3.01475	0
4347106	LOC4347106	Keratin-associated protein 6-2	mRNA	-1.05741	0.00015
9272212	LOC9272212	U-box domain-containing protein 33-like	mRNA	1.05896	0
4335955	LOC4335955	Potassium channel KOR2-like	mRNA	-1.46949	0
4348779	LOC4348779	Putative glycine-rich cell wall structural protein 1	mRNA	-2.71835	0
4337285	LOC4337285	Protein NRT1/ PTR FAMILY 2.13	mRNA	-2.16993	1e-05
4330678	LOC4330678	Uncharacterized LOC4330678	mRNA	-1.85882	0
107279186	LOC107279186	Uncharacterized LOC107279186	mRNA	-1.08989	0
4334012	LOC4334012	Uncharacterized LOC4334012	mRNA	1.40799	0
4349210	LOC4349210	Probable glutathione S-transferase GSTU6	mRNA	-1.16106	0.00084
9266321	LOC9266321	UDP-glycosyltransferase 72B3	mRNA	1.06935	0
4327460	LOC4327460	ABC transporter G family member 6	mRNA	-1.15579	0.00045
4328373	LOC4328373	Uncharacterized LOC4328373	mRNA	-2.2076	0.0002
4326329	LOC4326329	Putative receptor protein kinase ZmPK1	mRNA	1.12501	0
107281151	LOC107281151	Uncharacterized LOC107281151	mRNA	6.62936	2e-05
4340791	LOC4340791	U-box domain-containing protein 35	mRNA	3.3547	0
112937810	LOC112937810	LEAF RUST 10 DISEASE-RESISTANCE LOCUS RECEPTOR-LIKE PROTEIN KINASE-like 1.2	mRNA	1.11385	0
4351676	LOC4351676	Amino acid permease 3	mRNA	-2.13422	0
4350640	LOC4350640	Uncharacterized LOC4350640	mRNA	-1.15628	0
4332734	LOC4332734	Cytochrome P450 714B2	mRNA	-1.39232	0
9268320	LOC9268320	E3 ubiquitin protein ligase DRIP2	mRNA	-1.26139	0.00032
107278582	LOC107278582	Uncharacterized LOC107278582	mRNA	1.12347	0
4336595	LOC4336595	Malate dehydrogenase, cytoplasmic-like	mRNA	1.5659	0
4346768	LOC4346768	Probable WRKY transcription factor 30	mRNA	-1.1839	0
4335227	LOC4335227	Sedoheptulose-1,7-bisphosphatase, chloroplastic	mRNA	-5.39232	0
4343391	LOC4343391	Cytochrome P450 716B1	mRNA	-2.38658	0
4326905	LOC4326905	Probable anion transporter 1, chloroplastic	mRNA	-1.52026	0
4349188	LOC4349188	Uncharacterized LOC4349188	mRNA	-1.08387	0
9271011	LOC9271011	Uncharacterized LOC9271011	mRNA	-4.15809	0
4340187	LOC4340187	Long chain acyl-CoA synthetase 4	mRNA	1.22082	0
4325024	LOC4325024	Exocyst complex component EXO70A1	mRNA	-1.61963	0
4343027	LOC4343027	Fatty acid desaturase DES2	mRNA	-5.51307	0
107278811	LOC107278811	Uncharacterized LOC107278811	mRNA	6.84549	0
4342570	LOC4342570	BZIP transcription factor RISBZ1-like	mRNA	-2.6845	7e-05
9268893	LOC9268893	Receptor-like protein kinase FERONIA	mRNA	-1.98464	0
4332436	LOC4332436	Zinc finger protein ZAT7	mRNA	1.29653	0.0002
4327282	LOC4327282	Probable pectinesterase/pectinesterase inhibitor 41	mRNA	-1.75041	0
4351698	LOC4351698	GDP-L-galactose phosphorylase 2	mRNA	1.009	0
4329853	LOC4329853	Beta-1,4-mannosyl-glycoprotein 4-beta-N-acetylglucosaminyltransferase	mRNA	-1.22671	0
4343098	LOC4343098	CASP-like protein 1D1	mRNA	1.65472	0
4330457	LOC4330457	Soluble inorganic pyrophosphatase-like	mRNA	1.51116	0
9269026	LOC9269026	PAN domain-containing protein At5g03700	mRNA	1.87423	0
4348632	LOC4348632	3-ketoacyl-CoA synthase 20	mRNA	1.30378	0.001
4336073	LOC4336073	Protein FLOURY 1	mRNA	-1.07422	0.00011
4328468	LOC4328468	Probable cation transporter HKT6	mRNA	-2.152	0
107277980	LOC107277980	Protein GLUTAMINE DUMPER 2	mRNA	1.70555	0.00053
4346744	LOC4346744	Ras-related protein RABA1f	mRNA	1.10726	0.00037
4344733	LOC4344733	Uncharacterized LOC4344733	mRNA	-6.02237	0.00055
4338149	LOC4338149	Extensin	mRNA	1.40541	0
4350674	LOC4350674	Heparan-alpha-glucosaminide N-acetyltransferase	mRNA	-2.28848	0
4332446	LOC4332446	Receptor-like protein kinase HERK 1	mRNA	-1.06389	0
4324789	LOC4324789	Uncharacterized LOC4324789	mRNA	-6.62936	8e-05
4339856	LOC4339856	L-lactate dehydrogenase B	mRNA	-7.43595	0
107279772	LOC107279772	Uncharacterized LOC107279772	mRNA	2.01436	0.00019
4339257	LOC4339257	GDSL esterase/lipase At5g45910	mRNA	-1.03584	0
4344361	LOC4344361	Nicotianamine synthase 3-like	mRNA	-2.44326	0
4348637	LOC4348637	Uncharacterized LOC4348637	mRNA	1.6509	0
9266287	LOC9266287	Putative glycine-rich cell wall structural protein 1	mRNA	-1.90878	0
4331734	LOC4331734	Protein SULFUR DEFICIENCY-INDUCED 2	mRNA	-4.42626	0
4338914	LOC4338914	Actin-1	mRNA	-1.05572	0
4343634	LOC4343634	Cytochrome c6, chloroplastic	mRNA	-1.48915	0.00079
4327377	LOC4327377	Zinc finger protein ZAT12	mRNA	1.96347	0
4346709	LOC4346709	Carotenoid 9,10(9',10')-cleavage dioxygenase	mRNA	4.16513	0
4331381	LOC4331381	Uncharacterized LOC4331381	mRNA	-2.49107	0
4348974	LOC4348974	Uncharacterized LOC4348974	mRNA	-1.07146	0
4349951	LOC4349951	Ankyrin-1	mRNA	-1.56464	0
4350428	LOC4350428	Tropinone reductase homolog At5g06060	mRNA	-2.60284	0
4343395	LOC4343395	Beta-amyrin 28-monooxygenase	mRNA	-1.8404	0
4331884	LOC4331884	Protein DETOXIFICATION 27	mRNA	1.60823	0
4335497	LOC4335497	Aspartic proteinase nepenthesin-1	mRNA	-2	0
4343709	LOC4343709	Photosystem I chlorophyll a/b-binding protein 2, chloroplastic	mRNA	-3.05128	0
4339924	LOC4339924	Protein CYCLOPS	mRNA	1.52165	0
4324866	LOC4324866	Uncharacterized LOC4324866	mRNA	1.02876	0
4347956	LOC4347956	Acyl transferase 1-like	mRNA	1.51281	0.00081
4346301	LOC4346301	Fatty acyl-CoA reductase 1	mRNA	-1.05969	0
4349704	LOC4349704	Protein ZINC INDUCED FACILITATOR-LIKE 1	mRNA	2.55609	0
4328132	LOC4328132	Calcium-binding protein KIC	mRNA	-1.67989	0
4345964	LOC4345964	Flagellar radial spoke protein 2	mRNA	-1.39635	0
112939608	LOC112939608	Protein ZINC INDUCED FACILITATOR-LIKE 1-like	mRNA	-1.05802	0
4332422	LOC4332422	Cysteine-rich repeat secretory protein 55	mRNA	-1.8365	0
4325751	LOC4325751	Uncharacterized LOC4325751	mRNA	-1.02521	0
4336285	LOC4336285	Uncharacterized LOC4336285	mRNA	2.31186	0
4328496	LOC4328496	Protein ECERIFERUM 3	mRNA	-1.55943	0
4337238	LOC4337238	Endonuclease 2	mRNA	1.56185	0
4344909	LOC4344909	Probable LRR receptor-like serine/threonine-protein kinase At1g56130	mRNA	-1.9386	2e-05
4330716	LOC4330716	Probable galacturonosyltransferase 9	mRNA	-1	0.00015
4327747	LOC4327747	Uncharacterized protein At4g15970	mRNA	1.36427	0
4352757	LOC4352757	Protein TIFY 6a	mRNA	-1.93161	0.00031
4324184	LOC4324184	Myosin-13	mRNA	-1.38271	0
4325147	LOC4325147	Hydrophobic protein LTI6B-like	mRNA	2.26341	0
4327859	LOC4327859	1,4-dihydroxy-2-naphthoyl-CoA synthase, peroxisomal	mRNA	-1.65115	1e-05
4343771	LOC4343771	Zinc finger CCCH domain-containing protein 18	mRNA	-1.14505	0.00061
4341273	LOC4341273	Heat stress transcription factor C-2b-like	mRNA	-1.26817	0
4329803	LOC4329803	Heavy metal-associated isoprenylated plant protein 47	mRNA	-1.40744	0
4344999	LOC4344999	Germin-like protein 8-12	mRNA	-3.1683	0
4339385	LOC4339385	Uncharacterized LOC4339385	mRNA	1.22481	0
4332730	LOC4332730	Uncharacterized LOC4332730	mRNA	-1.12855	0
4332466	LOC4332466	50S ribosomal protein L10, chloroplastic	mRNA	-2.68614	0
4345764	LOC4345764	Cytokinin dehydrogenase 11-like	mRNA	1.28798	0
4335090	LOC4335090	Syn-copalyl diphosphate synthase-like	mRNA	-1.69492	0
4348206	LOC4348206	Wall-associated receptor kinase 5	mRNA	2.63872	0
4340162	LOC4340162	Uncharacterized LOC4340162	mRNA	-2.45943	0.00079
4332167	LOC4332167	Non-symbiotic hemoglobin 3	mRNA	2.34709	0
4342304	LOC4342304	Phytosulfokines 4-like	mRNA	-4.21501	0.00011
4348151	LOC4348151	Small heat shock protein, chloroplastic	mRNA	1.22272	0
4327533	LOC4327533	Probable auxin efflux carrier component 9	mRNA	-1.145	0
4330017	LOC4330017	Long-chain-alcohol oxidase FAO2	mRNA	1.00125	0
9269460	LOC9269460	Uncharacterized LOC9269460	mRNA	-2.17598	0
4344841	LOC4344841	Germin-like protein 8-5	mRNA	1.6494	0
4328808	LOC4328808	Probable LRR receptor-like serine/threonine-protein kinase At3g47570	mRNA	-2.09516	3e-05
4341108	LOC4341108	GTP-binding protein BRASSINAZOLE INSENSITIVE PALE GREEN 2, chloroplastic	mRNA	-1.18982	0.00038
4335744	LOC4335744	Desiccation-related protein PCC13-62	mRNA	2.08494	0
9268673	LOC9268673	S-type anion channel SLAH1	mRNA	-1.04587	0
9272129	LOC9272129	Probable methyltransferase PMT20	mRNA	-1.01044	0
4338846	LOC4338846	Copper transporter 2-like	mRNA	-5.44294	0
4325688	LOC4325688	Protein SAR DEFICIENT 1	mRNA	-1.4388	0
4341689	LOC4341689	Putative anthocyanidin reductase	mRNA	-1.18312	0
4344846	LOC4344846	Germin-like protein 8-11	mRNA	1.27571	0
4331252	LOC4331252	Sucrose synthase 6-like	mRNA	1.05184	0
4336391	LOC4336391	Beta-glucosidase 18-like	mRNA	-1.5656	5e-05
4335443	LOC4335443	Uncharacterized LOC4335443	mRNA	1.41964	0
9266985	LOC9266985	Anthranilate O-methyltransferase 3	mRNA	1.13289	0
107276055	LOC107276055	Wall-associated receptor kinase 2	mRNA	1.28379	2e-05
4338302	LOC4338302	Protein PLASTID TRANSCRIPTIONALLY ACTIVE 16, chloroplastic	mRNA	-2.88944	0
4343583	LOC4343583	Chlorophyll a-b binding protein CP29.1, chloroplastic	mRNA	-3.4482	0
4349897	LOC4349897	Fructose-bisphosphate aldolase, chloroplastic-like	mRNA	-3.36543	0
4344881	LOC4344881	F-box/LRR-repeat protein At4g14096	mRNA	-1.31882	0
107275682	LOC107275682	Ervatamin-B	mRNA	-1.03505	8e-05
4349585	LOC4349585	Cationic peroxidase 1	mRNA	-2.53949	0
9267850	LOC9267850	Major pollen allergen Cor a 1 isoforms 5, 6, 11 and 16	mRNA	4.40852	0
4324603	LOC4324603	Cytochrome P450 72A15	mRNA	-1.62779	0
4341540	LOC4341540	VQ motif-containing protein 18	mRNA	1.02051	0
107276997	LOC107276997	Alpha-L-arabinofuranosidase 1	mRNA	-2.16109	0
4338757	LOC4338757	Uncharacterized LOC4338757	mRNA	1.49313	0
4341871	LOC4341871	Calcium-binding protein KRP1	mRNA	-1.0085	0
9270897	LOC9270897	Inactive protein RESTRICTED TEV MOVEMENT 2	mRNA	1.20065	1e-05
4331500	LOC4331500	Probable acyl-activating enzyme 12, peroxisomal	mRNA	2.16646	0
4332431	LOC4332431	ATP synthase subunit b', chloroplastic	mRNA	-5.86625	0
4325371	LOC4325371	Phospholipase A1-II 3-like	mRNA	1.0603	0
4344298	LOC4344298	Protein ENHANCED DISEASE RESISTANCE 4	mRNA	-1.40353	0
4345663	LOC4345663	Chlorophyll a-b binding protein P4, chloroplastic	mRNA	-3.20772	0
4351819	LOC4351819	2-alkenal reductase (NADP(+)-dependent)	mRNA	1.35129	4e-05
4325662	LOC4325662	Protein ANTAGONIST OF LIKE HETEROCHROMATIN PROTEIN 1	mRNA	-1.55525	0
4331627	LOC4331627	LOB domain-containing protein 16	mRNA	1.02501	0
4348561	LOC4348561	Probable cystathionine gamma-synthase 2	mRNA	-5.9542	0
107275842	LOC107275842	Geraniol 8-hydroxylase	mRNA	1.19203	0
107276650	LOC107276650	Phospholipase A1-II 7	mRNA	-1.88858	0.0003
4347700	LOC4347700	Thaumatin-like protein 1	mRNA	1.2493	0
4326774	LOC4326774	Clavaminate synthase-like protein At3g21360	mRNA	-1.152	0
107277711	LOC107277711	Uncharacterized LOC107277711	mRNA	8.24317	0
4344651	LOC4344651	Probable calcium-binding protein CML32	mRNA	1.3423	0
9266189	LOC9266189	Ent-copalyl diphosphate synthase 2-like	mRNA	-7.07682	0
4345106	LOC4345106	Tetraspanin-7	mRNA	1.03748	0
4346997	LOC4346997	Transcription factor MYB20	mRNA	-1.01838	0
4328219	LOC4328219	Transcription elongation factor 1 homolog	mRNA	-2.08304	0
4349205	LOC4349205	Probable glutathione S-transferase GSTU6	mRNA	5.64386	0.00099
4327489	LOC4327489	Calcium uniporter protein 6, mitochondrial	mRNA	-1.11599	0
4334442	LOC4334442	Uncharacterized LOC4334442	mRNA	-3.74595	0
107278616	LOC107278616	Uncharacterized LOC107278616	mRNA	-1.51782	0
4352241	LOC4352241	Uncharacterized LOC4352241	mRNA	-1.72247	0.00097
9269237	LOC9269237	Stress enhanced protein 2, chloroplastic	mRNA	-2.98995	0
4348498	LOC4348498	Ent-kaurenoic acid oxidase-like	mRNA	-4.48113	0
107281913	LOC107281913	50S ribosomal protein L2, chloroplastic-like	mRNA	-2.75489	0.00026
4348315	LOC4348315	Beta-glucosidase 34-like	mRNA	1.03343	0
4347346	LOC4347346	EG45-like domain containing protein	mRNA	1.24374	0
4336088	LOC4336088	Peroxidase 31	mRNA	-1.04904	3e-05
4337069	LOC4337069	Chloroplastic lipocalin	mRNA	-3.12928	0
4334252	LOC4334252	Uncharacterized LOC4334252	mRNA	2.18556	0
4326726	LOC4326726	Transcription factor MYB2-like	mRNA	-2.10311	0
4326546	LOC4326546	Receptor-like protein kinase HSL1	mRNA	-1.21623	0
4348747	LOC4348747	Zinc finger protein 526	mRNA	-1.2167	5e-05
107277649	LOC107277649	E3 ubiquitin-protein ligase WAV3	mRNA	-1.34395	0.00079
4349004	LOC4349004	Protochlorophyllide reductase B, chloroplastic-like	mRNA	-2.94278	0
4347266	LOC4347266	Ethylene-responsive transcription factor ERF109	mRNA	-2.18734	0
4339146	LOC4339146	Uncharacterized LOC4339146	mRNA	-1.36841	0
107277442	LOC107277442	Mavicyanin	mRNA	1.12134	0
4327537	LOC4327537	Cytochrome P450 94B3	mRNA	-2.77259	0.00095
9270282	LOC9270282	Premnaspirodiene oxygenase	mRNA	4.8413	0
4324599	LOC4324599	Chlorophyll a-b binding protein 2, chloroplastic-like	mRNA	-4.56938	0
4349200	LOC4349200	Probable glutathione S-transferase GSTU6	mRNA	1.86647	0
9269196	LOC9269196	Cytochrome b561 and DOMON domain-containing protein At3g07570	mRNA	-1.90953	0
4337097	LOC4337097	Anthocyanidin reductase ((2S)-flavan-3-ol-forming)	mRNA	2.83519	0
4329526	LOC4329526	Heat stress transcription factor A-3-like	mRNA	-1.94545	0
4349988	LOC4349988	Lipase-like PAD4	mRNA	-1.26944	0
4348268	LOC4348268	Phosphoenolpyruvate carboxykinase (ATP)	mRNA	-4.53213	0
4337608	LOC4337608	Soluble inorganic pyrophosphatase 4	mRNA	1.15296	0
9268510	LOC9268510	Uncharacterized LOC9268510	mRNA	-1.44252	0
4343026	LOC4343026	Fatty acid desaturase DES2	mRNA	-5.63973	0
4352286	LOC4352286	Ureide permease 2	mRNA	-1.90898	0
4347593	LOC4347593	UDP-glucosyltransferase UGT13248	mRNA	1.37529	0.00016
9267626	LOC9267626	Uncharacterized LOC9267626	mRNA	-1.18662	0.00072
4341645	LOC4341645	Pyrophosphate-energized vacuolar membrane proton pump	mRNA	1.14609	0
9266658	LOC9266658	CLAVATA3/ESR (CLE)-related protein 2	mRNA	-1.9372	0
112939334	LOC112939334	Uncharacterized LOC112939334	mRNA	2.51457	0.00029
107277166	LOC107277166	Meiosis-specific protein PAIR2-like	mRNA	-1.90689	0.0007
9268479	LOC9268479	F-box protein At3g07870	mRNA	1.83007	0
4337987	LOC4337987	Uncharacterized LOC4337987	mRNA	-1.49954	0
9266659	LOC9266659	Protein GOS9	mRNA	2.48886	0
4336033	LOC4336033	Glutathione hydrolase 1	mRNA	1.00559	0
4341565	LOC4341565	Uncharacterized LOC4341565	mRNA	1.33011	0
4345815	LOC4345815	Ethylene-responsive transcription factor ERF109	mRNA	-1.54613	0
107276446	LOC107276446	Laccase-6	mRNA	3.33421	0
4343768	LOC4343768	LOB domain-containing protein 37	mRNA	-1.31609	0
4344509	LOC4344509	Probable L-gulonolactone oxidase 4	mRNA	1.51394	0
4340559	LOC4340559	Amino acid transporter AVT1I	mRNA	2.98037	0
4339629	LOC4339629	Uncharacterized LOC4339629	mRNA	-1.19704	0
4325682	LOC4325682	Uncharacterized LOC4325682	mRNA	-2.15904	0
4324251	LOC4324251	F-box/kelch-repeat protein At1g23390	mRNA	1.35995	0
4345156	LOC4345156	Cinnamoyl-CoA reductase 1	mRNA	1.04988	0
107281101	LOC107281101	Uncharacterized LOC107281101	mRNA	-1.51793	0
4332705	LOC4332705	WUSCHEL-related homeobox 6-like	mRNA	-1.80735	0
4343844	LOC4343844	COBRA-like protein 1	mRNA	-1.3982	0
9267623	LOC9267623	Purple acid phosphatase 22-like	mRNA	-1.67611	1e-05
4350190	LOC4350190	F-box/kelch-repeat protein At2g44130	mRNA	1.17765	0
112938976	LOC112938976	Uncharacterized LOC112938976	mRNA	-3.93604	0
4351871	LOC4351871	TLC domain-containing protein At5g14285	mRNA	2.93289	0.00022
4333624	LOC4333624	Ferredoxin C 1, chloroplastic	mRNA	-2.82397	0
4341478	LOC4341478	Uncharacterized LOC4341478	mRNA	-1.45084	0
4348741	LOC4348741	Probable inorganic phosphate transporter 1-8	mRNA	1.03305	0
4338560	LOC4338560	Beta-glucosidase 22-like	mRNA	-1.14296	0.00061
4325830	LOC4325830	Glucan endo-1,3-beta-glucosidase GV	mRNA	1.43792	0
4339650	LOC4339650	Bradykinin-potentiating and C-type natriuretic peptides	mRNA	1.22687	0
4332805	LOC4332805	Uncharacterized LOC4332805	mRNA	-3.18569	0
4336228	LOC4336228	Protein FLOWERING LOCUS T	mRNA	1.58496	1e-05
9267869	LOC9267869	Multicopper oxidase LPR1 homolog 5-like	mRNA	1.63296	0
9267947	LOC9267947	Probable metal-nicotianamine transporter YSL14	mRNA	1.005	0
4338926	LOC4338926	NAC domain-containing protein 90	mRNA	-1.19577	0
9267250	LOC9267250	Photosynthetic NDH subunit of lumenal location 1, chloroplastic	mRNA	-4.07039	0.00036
107278908	LOC107278908	Uncharacterized LOC107278908	mRNA	1.28068	0.00062
9270089	LOC9270089	Uncharacterized protein At3g49055	mRNA	-6.45943	0
4349814	LOC4349814	NAC domain-containing protein 90	mRNA	-2.48543	0
4332690	LOC4332690	Magnesium-chelatase subunit ChlH, chloroplastic-like	mRNA	-2.48699	0
4339890	LOC4339890	Pentatricopeptide repeat-containing protein At5g27270	mRNA	-1.23522	0.00014
107277610	LOC107277610	Uncharacterized LOC107277610	mRNA	-1.56181	0
4343046	LOC4343046	Protein TSS	mRNA	-1.21266	0
4352564	LOC4352564	Metallothionein-like protein 4B	mRNA	1.62205	0
4327501	LOC4327501	Laccase-13-like	mRNA	1.66763	0
9271893	LOC9271893	Receptor kinase-like protein Xa21	mRNA	-1.1822	0.00099
107278845	LOC107278845	Putative receptor-like protein kinase At3g46340	mRNA	1.74866	0
4351572	LOC4351572	Uncharacterized LOC4351572	mRNA	-1.67138	0
4347518	LOC4347518	L-ascorbate oxidase	mRNA	1.60627	0
4327092	LOC4327092	Putative CBL-interacting protein kinase 13	mRNA	2.81845	0
4336242	LOC4336242	PTI1-like tyrosine-protein kinase 3	mRNA	-2.01408	0
4349956	LOC4349956	Aspartic proteinase Asp1-like	mRNA	-1.06954	0
4352487	LOC4352487	Major allergen Dau c 1	mRNA	-1.57033	0
4332298	LOC4332298	Rho GTPase-activating protein REN1	mRNA	1.74193	0
4336343	LOC4336343	Sialyltransferase-like protein 3	mRNA	-1.47501	0
4345052	LOC4345052	Glucan endo-1,3-beta-glucosidase 7	mRNA	1.46009	0
4325060	LOC4325060	Uncharacterized LOC4325060	mRNA	-1.49354	0
107277260	LOC107277260	Uncharacterized LOC107277260	mRNA	2.06002	0
4324161	LOC4324161	Probable WRKY transcription factor 24	mRNA	-1.51125	0
4327757	LOC4327757	Cation transporter HKT8-like	mRNA	-2.35755	0
4343485	LOC4343485	Cysteine-rich receptor-like protein kinase 6	mRNA	1.04908	0
4339632	LOC4339632	Uncharacterized LOC4339632	mRNA	-1.0435	0.00096
107278613	LOC107278613	Auxin-responsive protein SAUR50	mRNA	-7.07682	0
4341258	LOC4341258	Berberine bridge enzyme-like 22	mRNA	1.05619	0
4330007	LOC4330007	Ammonium transporter 1 member 3	mRNA	-5.9542	0
4327744	LOC4327744	Uncharacterized protein At4g15970	mRNA	1.13485	0
4340119	LOC4340119	Uncharacterized LOC4340119	mRNA	-1.55311	0
4337404	LOC4337404	NDR1/HIN1-like protein 6	mRNA	-1.12251	0
9270481	LOC9270481	Protodermal factor 1	mRNA	1.96944	0
4340183	LOC4340183	GDSL esterase/lipase At5g45910	mRNA	1.03123	0
4335471	LOC4335471	7-deoxyloganetin glucosyltransferase	mRNA	3.25634	1e-05
4347159	LOC4347159	Uncharacterized LOC4347159	mRNA	1.72316	0
4339701	LOC4339701	Probable calcium-binding protein CML14	mRNA	-1.07017	0
4336525	LOC4336525	Elongation factor G-1, chloroplastic	mRNA	-1.11864	0
107278293	LOC107278293	36.4 kDa proline-rich protein	mRNA	-2.08638	0
4347936	LOC4347936	U-box domain-containing protein 33	mRNA	1.61971	0
4333339	LOC4333339	AAA-ATPase At3g50940	mRNA	-2.23704	5e-05
4346725	LOC4346725	Transport and Golgi organization 2 homolog	mRNA	-4.35484	0
4338034	LOC4338034	ATP-dependent 6-phosphofructokinase 6	mRNA	-1.78488	0
4348445	LOC4348445	PLAT domain-containing protein 3	mRNA	-6.96578	0
4344204	LOC4344204	Momilactone A synthase-like	mRNA	-1.51964	0
4343053	LOC4343053	Uncharacterized LOC4343053	mRNA	1.13556	0
4327888	LOC4327888	Jacalin-related lectin 3	mRNA	-1.23159	0
9270363	LOC9270363	Non-specific lipid transfer protein GPI-anchored 2	mRNA	1.38106	0
4344679	LOC4344679	Uncharacterized LOC4344679	mRNA	-2.90689	0
107281311	LOC107281311	Tabersonine 16-hydroxylase 2	mRNA	3.37977	0
4324364	LOC4324364	Probable sucrose-phosphate synthase 1	mRNA	1.74723	0.00042
4335749	LOC4335749	Momilactone A synthase-like	mRNA	-1.35588	0.00056
4339379	LOC4339379	Zinc finger CCCH domain-containing protein 37-like	mRNA	2.10343	0
9270041	LOC9270041	Alpha-(1,4)-fucosyltransferase	mRNA	1.74879	0
4343699	LOC4343699	L-type lectin-domain containing receptor kinase IV.1	mRNA	-1.67807	3e-05
4339780	LOC4339780	Transcription factor MYBS3-like	mRNA	1.02627	0
4351728	LOC4351728	Uncharacterized LOC4351728	mRNA	1.38782	0
107279287	LOC107279287	Putative protein TPRXL	mRNA	-3.22781	0
4329591	LOC4329591	U-box domain-containing protein 27	mRNA	-1.12649	0
107279218	LOC107279218	Aspartic proteinase nepenthesin-1-like	mRNA	1.71878	0
4328841	LOC4328841	Peroxidase 70	mRNA	1.55761	7e-05
4344439	LOC4344439	Ferredoxin-1, chloroplastic-like	mRNA	-3.75916	0
9268091	LOC9268091	Protein NRT1/ PTR FAMILY 8.3	mRNA	-1.40551	0.0007
112936027	LOC112936027	Germin-like protein 8-6	mRNA	1.40766	0
4324968	LOC4324968	Cytochrome b561 and DOMON domain-containing protein At3g07570	mRNA	-3.23075	0
4335447	LOC4335447	Sucrose synthase 5-like	mRNA	1.17333	0
4348209	LOC4348209	Uncharacterized LOC4348209	mRNA	-3.48308	0
4327894	LOC4327894	Purple acid phosphatase 2	mRNA	2.56838	0
4330008	LOC4330008	Ammonium transporter 1 member 2-like	mRNA	-1.86684	0
4338463	LOC4338463	TOM1-like protein 6	mRNA	-1.06546	0
4332923	LOC4332923	Peroxidase 2	mRNA	-1.32643	0
4325228	LOC4325228	Protein DMP10	mRNA	-1.45284	0
4333017	LOC4333017	Serine/threonine-protein kinase SAPK1-like	mRNA	1.01833	0
4324959	LOC4324959	Cytochrome b561 and DOMON domain-containing protein At3g07570	mRNA	-5.96	0
4351744	LOC4351744	Uncharacterized membrane protein YFL054C	mRNA	1.03868	0.00074
107276985	LOC107276985	Uncharacterized isomerase BH0283	mRNA	-2.25592	0
4339066	LOC4339066	Pyruvate decarboxylase 1-like	mRNA	-6.42855	0
9271479	LOC9271479	Uncharacterized LOC9271479	mRNA	1.22719	0
4339123	LOC4339123	Serotonin N-acetyltransferase 1, chloroplastic-like	mRNA	-1.18008	2e-05
107279190	LOC107279190	Aspartic proteinase nepenthesin-1-like	mRNA	3.3603	0
4348784	LOC4348784	Glycine-rich cell wall structural protein 2-like	mRNA	-2.92033	0
9270991	LOC9270991	NADPH-dependent aldehyde reductase-like protein, chloroplastic	mRNA	1.3296	0
4325140	LOC4325140	Uncharacterized LOC4325140	mRNA	-1.62375	0
4330085	LOC4330085	GEM-like protein 4	mRNA	1.02072	0
4351700	LOC4351700	PsbP domain-containing protein 4, chloroplastic	mRNA	-1.62619	2e-05
9272521	LOC9272521	ABSCISIC ACID-INSENSITIVE 5-like protein 2	mRNA	-1.47794	0
4332187	LOC4332187	Deoxymugineic acid synthase 1-like	mRNA	1.46681	0
4333009	LOC4333009	Metacaspase-1	mRNA	1.42509	0
9269416	LOC9269416	Cytochrome P450 94B3	mRNA	-2.07866	0
4326262	LOC4326262	Sulfoquinovosidase	mRNA	-1.85415	0.00028
4324958	LOC4324958	BTB/POZ and TAZ domain-containing protein 3	mRNA	-2.29602	0
4334086	LOC4334086	Serine/threonine-protein kinase STY13	mRNA	1.45533	0
4333078	LOC4333078	SPX domain-containing protein 5-like	mRNA	2.3234	0
4349169	LOC4349169	Probable glutathione S-transferase GSTU6	mRNA	-1.30556	2e-05
4344539	LOC4344539	Photosystem II core complex proteins psbY, chloroplastic	mRNA	-2.16189	0
107277456	LOC107277456	Uncharacterized LOC107277456	mRNA	2.92376	0
4352495	LOC4352495	Calmodulin-binding protein 60 B	mRNA	-1.82915	0
4344081	LOC4344081	Probable carboxylesterase 18	mRNA	-2.73361	0
107276859	LOC107276859	Putative EG45-like domain containing protein 1	mRNA	-9.19229	0
9271584	LOC9271584	Ankyrin repeat and protein kinase domain-containing protein 1	mRNA	-1.31707	0
4335515	LOC4335515	Probable aldo-keto reductase 3	mRNA	-5.30805	0
4335580	LOC4335580	Wall-associated receptor kinase 2	mRNA	1.27749	0
4340588	LOC4340588	Protein RICE SALT SENSITIVE 3-like	mRNA	1.99793	0
4352488	LOC4352488	Major pollen allergen Bet v 1-D/H	mRNA	-1.28725	0
4329723	LOC4329723	Ent-cassadiene C11-alpha-hydroxylase 1-like	mRNA	-6.14975	0
4330652	LOC4330652	Pentatricopeptide repeat-containing protein At2g13600	mRNA	1.00558	3e-05
4349652	LOC4349652	Uncharacterized LOC4349652	mRNA	-6.20945	8e-05
4326919	LOC4326919	Mitogen-activated protein kinase kinase kinase 18	mRNA	-1.23922	0
4324194	LOC4324194	1-aminocyclopropane-1-carboxylate oxidase 1	mRNA	-1.39283	0
4346070	LOC4346070	Pollen receptor-like kinase 5	mRNA	-3.05889	5e-05
107278128	LOC107278128	Pathogenesis-related protein PRB1-3	mRNA	1.50721	0
107276777	LOC107276777	Polygalacturonase At1g48100	mRNA	-1.1481	0.00023
4337974	LOC4337974	Uncharacterized LOC4337974	mRNA	1.42732	0
4350817	LOC4350817	3-ketoacyl-CoA synthase 20	mRNA	-1.14073	0
4328099	LOC4328099	Putative disease resistance protein RGA3	mRNA	1.02953	0
9271885	LOC9271885	Uncharacterized LOC9271885	mRNA	-1.85798	0
4326052	LOC4326052	Probable inactive purple acid phosphatase 16	mRNA	2.04033	0
107275857	LOC107275857	QWRF motif-containing protein 2	mRNA	-2.72792	0.00069
4339868	LOC4339868	Probable polygalacturonase	mRNA	-1.03267	0
4348490	LOC4348490	Transcription factor bHLH96	mRNA	1.36969	4e-05
4343661	LOC4343661	Mavicyanin	mRNA	1.39551	0
4341417	LOC4341417	Submaxillary gland androgen-regulated protein 3A	mRNA	-2.58317	0
4341694	LOC4341694	Hydrophobic protein LTI6A-like	mRNA	3.61759	0
9272622	LOC9272622	Copper transport protein ATX1	mRNA	-1.0029	0
4323890	LOC4323890	Phosphoethanolamine N-methyltransferase 1	mRNA	-1.59061	0
4330205	LOC4330205	Acetylglutamate kinase	mRNA	1.58094	0
9267349	LOC9267349	Probable inorganic phosphate transporter 1-10	mRNA	1.65535	0.0001
4333566	LOC4333566	9-cis-epoxycarotenoid dioxygenase NCED3, chloroplastic-like	mRNA	-1.1181	0
4334225	LOC4334225	Uncharacterized LOC4334225	mRNA	-1.44397	0
4325705	LOC4325705	Putative 12-oxophytodienoate reductase 10	mRNA	-1.12029	0
4333923	LOC4333923	Cortical cell-delineating protein	mRNA	-1.29877	0
9269925	LOC9269925	Putative leucine-rich repeat-containing protein DDB_G0290503	mRNA	1.21939	0
4339562	LOC4339562	Uncharacterized LOC4339562	mRNA	1.20406	0
9270033	LOC9270033	Probable LRR receptor-like serine/threonine-protein kinase At3g47570	mRNA	-3.37851	0
4335113	LOC4335113	Probable inorganic phosphate transporter 1-5	mRNA	1.95936	2e-05
4323896	LOC4323896	ABC transporter B family member 11	mRNA	1.1946	0
9266797	LOC9266797	Fructose-bisphosphate aldolase-lysine N-methyltransferase, chloroplastic	mRNA	-2.37851	0.00052
4327761	LOC4327761	Transcriptional regulatory protein LGE1	mRNA	-1.32623	0
4333949	LOC4333949	Hapless 2	mRNA	-2.63982	0
4337383	LOC4337383	Probable acyl-activating enzyme 6	mRNA	1.1157	0
4341630	LOC4341630	Premnaspirodiene oxygenase	mRNA	2.72294	0
4338611	LOC4338611	Lichenase-2	mRNA	1.57926	0
4351369	LOC4351369	NAC transcription factor 29	mRNA	1.32872	0
4340115	LOC4340115	Uncharacterized LOC4340115	mRNA	-2.74108	1e-05
4349277	LOC4349277	Uncharacterized LOC4349277	mRNA	-3.1867	0
4349417	LOC4349417	Beta-amylase 3, chloroplastic	mRNA	1.04661	0
4347234	LOC4347234	Beta-1,3-galactosyltransferase 7	mRNA	-1.46846	0
9266035	LOC9266035	Heavy metal-associated isoprenylated plant protein 47	mRNA	1.1917	0.00054
4327006	LOC4327006	Pathogenesis-related genes transcriptional activator PTI5	mRNA	1.79489	0
9270990	LOC9270990	Uncharacterized LOC9270990	mRNA	4.15094	0
4328047	LOC4328047	Wall-associated receptor kinase 5	mRNA	-1.66588	0
4328035	LOC4328035	Uncharacterized LOC4328035	mRNA	2.32193	0.00029
4351321	LOC4351321	Probable chalcone--flavonone isomerase 3	mRNA	1.20867	0
4339593	LOC4339593	Photosystem I reaction center subunit VI, chloroplastic-like	mRNA	-3.68068	0
4330867	LOC4330867	Nitrate reductase [NAD(P)H]	mRNA	2.63113	0
9272504	LOC9272504	Myosin-9	mRNA	1.58496	0
4332293	LOC4332293	Phosphoenolpyruvate carboxykinase (ATP)	mRNA	1.10552	0
4349443	LOC4349443	Haloacid dehalogenase-like hydrolase domain-containing protein Sgpp	mRNA	-1.08214	0
4346975	LOC4346975	Probable xyloglucan endotransglucosylase/hydrolase protein 28	mRNA	1.02531	1e-05
107276471	LOC107276471	HVA22-like protein f	mRNA	1.09972	0
4331044	LOC4331044	Pyrophosphate-energized vacuolar membrane proton pump	mRNA	-3.79967	0
107275849	LOC107275849	Cationic peroxidase 1	mRNA	-1.48802	0
4336402	LOC4336402	Probable low-specificity L-threonine aldolase 1	mRNA	1.95936	0
4347808	LOC4347808	Protein PIN-LIKES 7	mRNA	1.12913	0
4329724	LOC4329724	Ent-cassa-12,15-diene synthase-like	mRNA	-3.98185	0
4351184	LOC4351184	Myb-related protein MYBAS1-like	mRNA	-1.11592	0
4330965	LOC4330965	Protein SMAX1-like	mRNA	1.12738	0
4344296	LOC4344296	Probable WRKY transcription factor 70	mRNA	1.00103	0
9271129	LOC9271129	Uncharacterized LOC9271129	mRNA	-1.6746	0.00021
4328720	LOC4328720	Histone deacetylase 2-like	mRNA	-3.57289	0
9270191	LOC9270191	Putative leucine-rich repeat receptor-like protein kinase At2g19210	mRNA	1.14882	0
9266962	LOC9266962	BON1-associated protein 2	mRNA	-3.04629	0
4324700	LOC4324700	Fe-S cluster assembly factor HCF101, chloroplastic	mRNA	-1.62378	0
4325538	LOC4325538	Cationic amino acid transporter 5	mRNA	1.38318	0
4344150	LOC4344150	Uncharacterized LOC4344150	mRNA	-1.93377	0.00019
4326045	LOC4326045	ABC transporter G family member 7	mRNA	-1.06861	0
4326293	LOC4326293	NAC transcription factor 29	mRNA	1.13937	0
4331750	LOC4331750	Major facilitator superfamily domain-containing protein 12	mRNA	1.00605	0.00025
4330550	LOC4330550	Uncharacterized LOC4330550	mRNA	-6.08746	0
9267899	LOC9267899	Probable LRR receptor-like serine/threonine-protein kinase At4g36180	mRNA	-1.8365	0
4335417	LOC4335417	Transcription factor bHLH35	mRNA	-1.30547	0
4325972	LOC4325972	LOB domain-containing protein 40	mRNA	-1.14265	2e-05
4338051	LOC4338051	Zinc transporter 7-like	mRNA	-1.2724	0
4325452	LOC4325452	Sulfoquinovosyl transferase SQD2-like	mRNA	2.2037	0
4343070	LOC4343070	Photosystem I reaction center subunit IV, chloroplastic	mRNA	-3.53172	0
107279888	LOC107279888	RING-H2 finger protein ATL74	mRNA	-1.46101	0
4328570	LOC4328570	Putative multidrug resistance protein	mRNA	1.26639	0
4341019	LOC4341019	Isoflavone reductase homolog PCBER	mRNA	-1.19616	0
4339879	LOC4339879	WAT1-related protein At3g30340	mRNA	2.08558	0
4332788	LOC4332788	Sucrose synthase 4-like	mRNA	-1.51573	0
9267158	LOC9267158	Putative lipoxygenase 5	mRNA	-1.02627	0
4340613	LOC4340613	Protein JINGUBANG	mRNA	-1.15003	0.00071
4347619	LOC4347619	Dehydration-responsive element-binding protein 1H	mRNA	-2.13497	0
4342173	LOC4342173	Potassium transporter 22-like	mRNA	2.25987	0
4347585	LOC4347585	Uncharacterized LOC4347585	mRNA	2.05504	0.00078
4331202	LOC4331202	Cytochrome P450 714C3-like	mRNA	1.52083	0
4329704	LOC4329704	Probable protein kinase At2g41970	mRNA	-3.45943	0
4350518	LOC4350518	Uncharacterized LOC4350518	mRNA	1.14071	0
4349235	LOC4349235	Uncharacterized LOC4349235	mRNA	-1.72002	0
4343219	LOC4343219	Thioredoxin-like protein CDSP32, chloroplastic	mRNA	-2.14684	0.00086
4325145	LOC4325145	Gibberellin 2-beta-dioxygenase 3-like	mRNA	-1.08156	0
4343992	LOC4343992	Ribonuclease 1	mRNA	1.34141	0
4351644	LOC4351644	Dirigent protein 22	mRNA	1.01886	0
4327274	LOC4327274	UPF0481 protein At3g47200	mRNA	2.16993	0
4324540	LOC4324540	Uncharacterized LOC4324540	mRNA	-1.02473	0
9266285	LOC9266285	Protein SELF-PRUNING	mRNA	-1.96888	0
4331520	LOC4331520	NAC domain-containing protein 22-like	mRNA	-2.0277	0
4343033	LOC4343033	Protein TsetseEP	mRNA	-1.69395	0
4330420	LOC4330420	Probable WRKY transcription factor 14	mRNA	1.16966	0
4327648	LOC4327648	Peroxidase 25	mRNA	-1.24402	0
4346786	LOC4346786	Uncharacterized LOC4346786	mRNA	-1.12462	0
4329098	LOC4329098	Tyrosine aminotransferase	mRNA	2.08472	0
107276131	LOC107276131	Probable WRKY transcription factor 63	mRNA	-3	0
4335723	LOC4335723	Protein PYRICULARIA ORYZAE RESISTANCE 21	mRNA	1.14526	3e-05
4339378	LOC4339378	Putative leucine-rich repeat receptor-like protein kinase At2g19210	mRNA	1.48543	0.00071
4345477	LOC4345477	DIBOA-glucoside dioxygenase BX6	mRNA	1.28522	0
107277065	LOC107277065	Sulfoquinovosyl transferase SQD2-like	mRNA	1.99478	0
4344009	LOC4344009	Serine/arginine-rich SC35-like splicing factor SCL33	mRNA	-1.04357	0
4325472	LOC4325472	Reticulon-like protein B9	mRNA	1.12266	0
4330370	LOC4330370	50S ribosomal protein L18	mRNA	-1.3388	0.00096
4323892	LOC4323892	Farnesyl pyrophosphate synthase	mRNA	-1.07836	2e-05
4333878	LOC4333878	Uncharacterized LOC4333878	mRNA	-2.03194	0
4334822	LOC4334822	Putative gamma-glutamylcyclotransferase At3g02910	mRNA	-1.33099	0
9266120	LOC9266120	Uncharacterized LOC9266120	mRNA	-3.02954	0
9268232	LOC9268232	Iron-phytosiderophore transporter YSL15-like	mRNA	2.08838	0
4337637	LOC4337637	Glycine-rich cell wall structural protein	mRNA	-1.11929	0
4343581	LOC4343581	Putative PAP-specific phosphatase, mitochondrial	mRNA	1.93681	0.00045
4337180	LOC4337180	Gibberellin 20 oxidase 2-like	mRNA	3.25481	1e-05
107276125	LOC107276125	Probable N-acetyltransferase HLS1	mRNA	2.97728	0.00022
107277569	LOC107277569	Putative copper transporter 5.2	mRNA	-2.56478	0
4350062	LOC4350062	Proline-rich receptor-like protein kinase PERK2	mRNA	-1.93002	0
4352755	LOC4352755	L-type lectin-domain containing receptor kinase IX.1	mRNA	-1.7625	6e-05
107277439	LOC107277439	Scarecrow-like protein 3	mRNA	-1.9386	0.00033
4330413	LOC4330413	Phosphoribulokinase, chloroplastic	mRNA	-5.92125	0
9266268	LOC9266268	Protein REVEILLE 8	mRNA	-1.60315	0
4334593	LOC4334593	Zinc finger protein ZAT12	mRNA	-1.85813	0
4337752	LOC4337752	Transcription factor APG-like	mRNA	1.68891	0
4348947	LOC4348947	Cytochrome P450 86B1	mRNA	-1.11752	0
9266183	LOC9266183	Uncharacterized LOC9266183	mRNA	-2.96898	0
4335666	LOC4335666	Protein NUCLEAR FUSION DEFECTIVE 4	mRNA	1.09558	0
107279104	LOC107279104	Putative glycine-rich cell wall structural protein 1	mRNA	2.02237	0
107279016	LOC107279016	U-box domain-containing protein 21-like	mRNA	-1.87447	0
4341587	LOC4341587	Protein GLUTAMINE DUMPER 6	mRNA	-1.14752	0
4345387	LOC4345387	Phosphoenolpyruvate carboxylase 2	mRNA	2.26537	0
107276760	LOC107276760	Transposon Tf2-1 polyprotein	mRNA	-5.08274	0
4348591	LOC4348591	Uncharacterized endoplasmic reticulum membrane protein C16E8.02	mRNA	-2.05311	0
4324555	LOC4324555	Cationic peroxidase SPC4	mRNA	-4.20163	0.0002
107278523	LOC107278523	Zinc finger MYM-type protein 1	mRNA	-4.47199	0
4340403	LOC4340403	Glycine-rich cell wall structural protein 2-like	mRNA	-2.23206	0
4325788	LOC4325788	Homeobox protein knotted-1-like 1	mRNA	-2.17834	0.00053
4350823	LOC4350823	Barwin	mRNA	-2.0132	0
4347242	LOC4347242	Probable N-succinyldiaminopimelate aminotransferase DapC	mRNA	1.53276	0
9271851	LOC9271851	Mitogen-activated protein kinase kinase kinase 1	mRNA	-1.18516	1e-05
4336765	LOC4336765	Protein DMR6-LIKE OXYGENASE 1	mRNA	1.62011	0
4346885	LOC4346885	Probable trehalose-phosphate phosphatase 7	mRNA	-1.31408	0
112937816	LOC112937816	Uncharacterized LOC112937816	mRNA	-1.1047	0
4351143	LOC4351143	Disease resistance protein RGA4-like	mRNA	1.21818	0
107276523	LOC107276523	Inactive protein RESTRICTED TEV MOVEMENT 2	mRNA	1.57032	1e-05
112936024	LOC112936024	Ricin B-like lectin R40G3	mRNA	2.1244	0
4342373	LOC4342373	Disease resistance protein PIK6-NP	mRNA	-1.18763	0.00061
4339786	LOC4339786	Probable esterase KAI2	mRNA	5.72792	0.00052
4325844	LOC4325844	Ribonuclease 3-like protein 1	mRNA	-2.06452	0
107280605	LOC107280605	50S ribosomal protein L2, chloroplastic	mRNA	-5.61471	0.00055
4348208	LOC4348208	Pentatricopeptide repeat-containing protein MRL1, chloroplastic	mRNA	-4.65208	0
9270238	LOC9270238	Uncharacterized LOC9270238	mRNA	1.24134	0
4352612	LOC4352612	Probable inactive purple acid phosphatase 1	mRNA	2.1749	0
4339561	LOC4339561	Glutamate synthase 2 [NADH], chloroplastic-like	mRNA	-5.58338	0
4338934	LOC4338934	Protein TRANSPARENT TESTA 1	mRNA	-1.47358	0
4351694	LOC4351694	Photosystem I reaction center subunit N, chloroplastic	mRNA	-4.65025	0
4339862	LOC4339862	WAT1-related protein At5g47470	mRNA	-5.35755	8e-05
4350217	LOC4350217	NADPH-dependent oxidoreductase 2-alkenal reductase	mRNA	-1.34629	0
4334447	LOC4334447	Uncharacterized LOC4334447	mRNA	1.05082	0
4352063	LOC4352063	ABC transporter G family member 11	mRNA	2.35364	0.00048
4334251	LOC4334251	Cytochrome c biogenesis protein CCS1, chloroplastic-like	mRNA	-1.9386	0.00032
4331843	LOC4331843	Ethylene-responsive transcription factor RAP2-12	mRNA	-1.51896	0
112936073	LOC112936073	Putative serine/threonine-protein kinase-like protein CCR3	mRNA	1.0036	0
4349848	LOC4349848	Vegetative cell wall protein gp1	mRNA	-2.05784	0
4342163	LOC4342163	Sulfoquinovosyl transferase SQD2	mRNA	1.17604	0
4349181	LOC4349181	Probable glutathione S-transferase GSTU6	mRNA	-2.73193	0
4340625	LOC4340625	G-type lectin S-receptor-like serine/threonine-protein kinase SD2-5	mRNA	-1.37537	0
4344759	LOC4344759	7-deoxyloganetin glucosyltransferase	mRNA	1.02707	1e-05
4347403	LOC4347403	Aspartyl protease family protein At5g10770	mRNA	-1.87716	0
9267509	LOC9267509	Probable cinnamyl alcohol dehydrogenase 5	mRNA	-5.26053	0
9270535	LOC9270535	Glycine-rich cell wall structural protein	mRNA	-3.27091	0
4348718	LOC4348718	Expansin-A28-like	mRNA	2.09863	0
4325395	LOC4325395	Abscisic stress-ripening protein 3	mRNA	-3.05878	0
4333209	LOC4333209	Protein CONSERVED IN THE GREEN LINEAGE AND DIATOMS 27, chloroplastic	mRNA	2.40733	0
4330211	LOC4330211	F-box protein At5g51370	mRNA	-2.61891	0
4330012	LOC4330012	Protein ECERIFERUM 1	mRNA	1.94996	0.00011
4332603	LOC4332603	Calvin cycle protein CP12-1, chloroplastic	mRNA	-3.50606	0
4333407	LOC4333407	Glycerophosphodiester phosphodiesterase GDPD6	mRNA	2.35401	0
4336181	LOC4336181	Glycosyl hydrolase 5 family protein	mRNA	1.20132	0
4335953	LOC4335953	Ferric reduction oxidase 7, chloroplastic	mRNA	-1.6939	3e-05
4324303	LOC4324303	Probable aquaporin TIP1-2	mRNA	-2.77478	0
9267740	LOC9267740	Probable inactive receptor kinase At1g27190	mRNA	-3.3505	0.00055
4342415	LOC4342415	Uncharacterized LOC4342415	mRNA	-1.3545	1e-05
4351517	LOC4351517	Probable purple acid phosphatase 20	mRNA	1.15717	0
4331956	LOC4331956	Homeobox-leucine zipper protein HOX12-like	mRNA	1.17667	0
4349930	LOC4349930	Dirigent protein 22	mRNA	1.05478	3e-05
4331153	LOC4331153	Uncharacterized LOC4331153	mRNA	-1.71893	0
4348783	LOC4348783	Putative glycine-rich cell wall structural protein 1	mRNA	-1.6636	0
4330515	LOC4330515	Ribose-phosphate pyrophosphokinase 4-like	mRNA	1.54732	0
4331330	LOC4331330	Uncharacterized LOC4331330	mRNA	-1.08179	0
4345822	LOC4345822	Tuliposide A-converting enzyme b2, amyloplastic	mRNA	-1.43008	0
107275868	LOC107275868	Uncharacterized LOC107275868	mRNA	-1.73756	0
9268304	LOC9268304	Glucan endo-1,3-beta-glucosidase 12	mRNA	1.09163	0
4348471	LOC4348471	Probable glucan 1,3-beta-glucosidase A	mRNA	1.46561	0
4330626	LOC4330626	Zinc finger protein CONSTANS-LIKE 16	mRNA	-3.56478	0
4352770	LOC4352770	Patatin-like protein 3	mRNA	1.1836	0
107276425	LOC107276425	Peroxidase 5	mRNA	3.76377	0
4330951	LOC4330951	Pathogenesis-related protein PR-1	mRNA	1.03437	1e-05
4327616	LOC4327616	RING-H2 finger protein ATL74	mRNA	1.25634	0
112938674	LOC112938674	Uncharacterized LOC112938674	mRNA	1.12676	0.00086
4343515	LOC4343515	Oxygen-evolving enhancer protein 3, chloroplastic-like	mRNA	-2.59565	0
4339170	LOC4339170	Uncharacterized LOC4339170	mRNA	-2.92892	0.00055
4349821	LOC4349821	B3 domain-containing protein Os11g0156000-like	mRNA	2	0
4324166	LOC4324166	Anthocyanidin 5,3-O-glucosyltransferase	mRNA	1.23283	0
107277447	LOC107277447	Disease resistance protein RGA2	mRNA	-5	0
9268845	LOC9268845	Heavy metal-associated isoprenylated plant protein 47	mRNA	-1.4159	0
4336076	LOC4336076	Anthranilate synthase beta subunit 1, chloroplastic-like	mRNA	-1.26846	0
4333181	LOC4333181	Pyruvate, phosphate dikinase 2-like	mRNA	-8.66137	0
112936064	LOC112936064	Probable LRR receptor-like serine/threonine-protein kinase At1g56130	mRNA	-1.10354	0
4326933	LOC4326933	Subtilisin-like protease SBT5.4	mRNA	5.49185	0
4339469	LOC4339469	Uncharacterized LOC4339469	mRNA	-1.24466	0
107276079	LOC107276079	Putative receptor-like protein kinase At3g47110	mRNA	-2.61891	0.00048
107276572	LOC107276572	Glucose-6-phosphate/phosphate translocator 2, chloroplastic	mRNA	6.9542	0
4326942	LOC4326942	Uncharacterized LOC4326942	mRNA	-2.72247	0
4344899	LOC4344899	Photosystem II 10 kDa polypeptide, chloroplastic	mRNA	-3.31641	0
9271554	LOC9271554	Uncharacterized LOC9271554	mRNA	1.77164	0
4345628	LOC4345628	Putative 1-phosphatidylinositol-3-phosphate 5-kinase FAB1C	mRNA	-1.13056	0
4347061	LOC4347061	Sugar transport protein 7	mRNA	1.02222	0
4336188	LOC4336188	Protein JINGUBANG	mRNA	1.22754	0
4341998	LOC4341998	Uncharacterized LOC4341998	mRNA	-3.06088	0
4350831	LOC4350831	Non-specific phospholipase C4	mRNA	2.61824	0
107276196	LOC107276196	Putative laccase-9	mRNA	2.21632	0.00019
4326401	LOC4326401	Probable dual-specificity RNA methyltransferase RlmN	mRNA	-1.0032	1e-05
4342626	LOC4342626	AAA-ATPase At3g28580	mRNA	-1.01222	0
107280645	LOC107280645	Heavy metal-associated isoprenylated plant protein 16-like	mRNA	-1.32376	0
4330389	LOC4330389	Uncharacterized membrane protein At4g09580	mRNA	1.02175	0
4333240	LOC4333240	G-type lectin S-receptor-like serine/threonine-protein kinase At4g27290	mRNA	1.20547	0
4351985	LOC4351985	Uncharacterized LOC4351985	mRNA	9.60177	0
4343126	LOC4343126	Cytochrome P450 89A9	mRNA	-2.28011	0.00033
4342315	LOC4342315	Pathogenesis-related protein PRB1-2	mRNA	-1.85094	0
4331459	LOC4331459	50S ribosomal protein L5, chloroplastic-like	mRNA	-1.26039	1e-05
107276816	LOC107276816	Uncharacterized LOC107276816	mRNA	1.4257	0
4339315	LOC4339315	O-methyltransferase ZRP4	mRNA	1.05047	0
4348342	LOC4348342	Dirigent protein 4	mRNA	3.04334	0
4347871	LOC4347871	28 kDa ribonucleoprotein, chloroplastic	mRNA	-1.48979	0
4332745	LOC4332745	Photosystem II repair protein PSB27-H1, chloroplastic	mRNA	-4.02975	0.00036
4328124	LOC4328124	S-(+)-linalool synthase, chloroplastic-like	mRNA	1.52047	0
4324709	LOC4324709	Beta-glucuronosyltransferase GlcAT14A	mRNA	1.72154	0
4349754	LOC4349754	Cyanidin 3-O-rutinoside 5-O-glucosyltransferase	mRNA	-1.89429	0
4333835	LOC4333835	UDP-glycosyltransferase 91C1	mRNA	-2.40498	0
9266367	LOC9266367	Purple acid phosphatase 4	mRNA	-1.60842	0.00017
4349721	LOC4349721	Cytochrome P450 94B3	mRNA	-2.1669	0
4351058	LOC4351058	Magnesium/proton exchanger 1-like	mRNA	1.0129	1e-05
4344050	LOC4344050	Peroxidase 2-like	mRNA	1.42033	0.00037
4351537	LOC4351537	Germin-like protein 12-1	mRNA	1.29572	0
4326834	LOC4326834	Ervatamin-B	mRNA	1.71177	0
4338755	LOC4338755	Uncharacterized protein At4g15545	mRNA	-1.45575	0
4345153	LOC4345153	Photosynthetic NDH subunit of subcomplex B 1, chloroplastic	mRNA	1.4926	0.00081
4342318	LOC4342318	Pathogenesis-related protein 1	mRNA	-2.95537	0
107276663	LOC107276663	Transcription factor FER-LIKE IRON DEFICIENCY-INDUCED TRANSCRIPTION FACTOR	mRNA	1.10903	0
4329558	LOC4329558	Uncharacterized LOC4329558	mRNA	2.54432	0
9266824	LOC9266824	Putative disease resistance protein RGA3	mRNA	-1.22239	0.00038
4326660	LOC4326660	Cytochrome P450 72A15	mRNA	-1.41079	1e-05
4344210	LOC4344210	Superoxide dismutase [Cu-Zn] 2-like	mRNA	1.03057	0
4351610	LOC4351610	Long chain acyl-CoA synthetase 9, chloroplastic	mRNA	-3.9	0
4350952	LOC4350952	Putative cinnamyl alcohol dehydrogenase 4	mRNA	-2.21257	0
4328925	LOC4328925	Protein THYLAKOID RHODANESE-LIKE, chloroplastic-like	mRNA	-3.59246	0
4349970	LOC4349970	1-aminocyclopropane-1-carboxylate oxidase	mRNA	1.50815	0
4329643	LOC4329643	Probable L-ascorbate peroxidase 8, chloroplastic	mRNA	-1.78319	2e-05
4331707	LOC4331707	1,2-dihydroxy-3-keto-5-methylthiopentene dioxygenase 2	mRNA	1.50309	0
4343121	LOC4343121	Aquaporin PIP2-5-like	mRNA	-2.46685	0
9266478	LOC9266478	MEIOTIC F-BOX protein MOF-like	mRNA	-1.36127	0
4346892	LOC4346892	Uncharacterized LOC4346892	mRNA	2.20369	0
4330131	LOC4330131	Thylakoid lumenal protein TL20.3, chloroplastic	mRNA	-1.75043	0
4341678	LOC4341678	WRKY transcription factor WRKY28-like	mRNA	-1.12121	0
4325023	LOC4325023	Exocyst complex component EXO70H1	mRNA	-1.03598	0
9266116	LOC9266116	Uncharacterized LOC9266116	mRNA	-1.18521	0
107276120	LOC107276120	Bisdemethoxycurcumin synthase-like	mRNA	2.654	2e-05
9268423	LOC9268423	Uncharacterized LOC9268423	mRNA	-5.72792	0
4349185	LOC4349185	Uncharacterized LOC4349185	mRNA	-1.59082	0
4329861	LOC4329861	High-affinity nitrate transporter-activating protein 2.1	mRNA	1.64209	0
4339731	LOC4339731	Uncharacterized LOC4339731	mRNA	1.12272	0
4344916	LOC4344916	Probable LRR receptor-like serine/threonine-protein kinase At1g56130	mRNA	1.29446	0
9269030	LOC9269030	Serine carboxypeptidase-like 13	mRNA	-1.79518	0.0001
4348282	LOC4348282	Heavy metal-associated isoprenylated plant protein 7	mRNA	-6.35755	2e-05
4334588	LOC4334588	Chalcone--flavonone isomerase-like	mRNA	1.13179	0
4347248	LOC4347248	Mitochondrial phosphate carrier protein 3, mitochondrial	mRNA	1.96218	0
107275353	LOC107275353	Ethylene-responsive transcription factor ERF017	mRNA	-2.16175	8e-05
4350251	LOC4350251	Disease resistance protein RGA5-like	mRNA	-1.29945	0
107278715	LOC107278715	Monosaccharide-sensing protein 2	mRNA	2.06935	0
4341972	LOC4341972	Auxin-induced protein 10A5	mRNA	1.58661	0
4326724	LOC4326724	AAA-ATPase At3g28580	mRNA	-1.67204	0
9271957	LOC9271957	Uncharacterized LOC9271957	mRNA	-1.35869	0
9266419	LOC9266419	E3 ubiquitin-protein ligase EL5-like	mRNA	1.5472	0
4330625	LOC4330625	Protein CURVATURE THYLAKOID 1A, chloroplastic	mRNA	-1.32805	1e-05
4338405	LOC4338405	Plasma membrane ATPase-like	mRNA	4.16993	0.00099
4339308	LOC4339308	Uncharacterized LOC4339308	mRNA	1.06634	0.00071
4347071	LOC4347071	CBL-interacting protein kinase 16-like	mRNA	1.20879	0
4328490	LOC4328490	Zinc finger protein CONSTANS-LIKE 3	mRNA	1.5179	0
4327803	LOC4327803	Uncharacterized LOC4327803	mRNA	3.40166	0
4331945	LOC4331945	Polyol transporter 5	mRNA	2.3599	4e-05
4328143	LOC4328143	Probable L-gulonolactone oxidase 6	mRNA	1.00697	0
4329341	LOC4329341	Pentatricopeptide repeat-containing protein At1g09900	mRNA	-1.81943	0
4347618	LOC4347618	Dehydration-responsive element-binding protein 1B-like	mRNA	-2.13103	0
9272564	LOC9272564	Cytochrome P450 CYP72A219	mRNA	-5.20945	0.00055
4349795	LOC4349795	Purple acid phosphatase 22	mRNA	3.49809	0
4328533	LOC4328533	Ent-isokaurene C2/C3-hydroxylase-like	mRNA	-1.47759	0
9270384	LOC9270384	WAT1-related protein At5g64700	mRNA	-5.45209	0
4334956	LOC4334956	Amidase 1-like	mRNA	-1.96294	0
4348524	LOC4348524	Alanine aminotransferase 2	mRNA	-1.55031	0
4349554	LOC4349554	Probable transcription factor RL9	mRNA	-1.30954	0
4336407	LOC4336407	Transcription factor MYB4-like	mRNA	-1.22779	0
4343034	LOC4343034	Protein TsetseEP	mRNA	-1.55622	0
4333220	LOC4333220	Uncharacterized LOC4333220	mRNA	1.02273	0
4330936	LOC4330936	Protein TONSOKU	mRNA	-2.42692	0
4335774	LOC4335774	CEN-like protein 2	mRNA	-3.24338	0
4352835	LOC4352835	Cation/calcium exchanger 1	mRNA	1.73118	0.00058
107276062	LOC107276062	Probable sarcosine oxidase	mRNA	1.64003	0
4336908	LOC4336908	Xyloglucan endotransglycosylase/hydrolase protein 8-like	mRNA	1.31376	0
107279011	LOC107279011	Putative glycine-rich cell wall structural protein 1	mRNA	-2.26658	0
4352441	LOC4352441	Uncharacterized LOC4352441	mRNA	-1.04439	7e-05
4333545	LOC4333545	Cationic amino acid transporter 1	mRNA	1.53007	0
4351199	LOC4351199	Zinc finger protein ZAT8	mRNA	1.93369	0
4325762	LOC4325762	Probable calcium-binding protein CML10	mRNA	-1.1608	0
4323911	LOC4323911	Myb-related protein P	mRNA	1.383	0.00058
9266532	LOC9266532	Putative glycine-rich cell wall structural protein 1	mRNA	-1.66528	0
4324479	LOC4324479	Oxygen-evolving enhancer protein 1, chloroplastic	mRNA	-3.31569	0
4337008	LOC4337008	Germin-like protein 4-1	mRNA	-1.49606	0
4342370	LOC4342370	Oxygen-evolving enhancer protein 2, chloroplastic	mRNA	-3.60558	0
4347296	LOC4347296	Tuliposide A-converting enzyme 1, chloroplastic	mRNA	1.46784	0
4343490	LOC4343490	Glucan endo-1,3-beta-glucosidase 7	mRNA	1.35548	0
107275722	LOC107275722	Disease resistance protein RGA4-like	mRNA	2.98185	0
4335019	LOC4335019	Polyamine-modulated factor 1-binding protein 1	mRNA	-1.00969	0
4345962	LOC4345962	Serine--glyoxylate aminotransferase	mRNA	-1.38478	0
4335091	LOC4335091	9-beta-pimara-7,15-diene oxidase-like	mRNA	-2.12102	0
4342717	LOC4342717	Pentatricopeptide repeat-containing protein At2g41720	mRNA	-1.20309	0.00061
4331891	LOC4331891	Uncharacterized LOC4331891	mRNA	-1.04488	0
9268870	LOC9268870	Protein NRT1/ PTR FAMILY 2.3	mRNA	1.46467	0
9266142	LOC9266142	Serine/threonine protein phosphatase 2A 55 kDa regulatory subunit B beta isoform	mRNA	-5.20945	2e-05
4352117	LOC4352117	Uncharacterized LOC4352117	mRNA	-3.152	0
4350172	LOC4350172	Uncharacterized LOC4350172	mRNA	-1.7028	0.00064
9271713	LOC9271713	G-type lectin S-receptor-like serine/threonine-protein kinase SD2-5	mRNA	-1.0315	0
4326511	LOC4326511	Eukaryotic peptide chain release factor subunit 1-3	mRNA	-1.97863	0
4342992	LOC4342992	Protein DMP5	mRNA	1.97912	0
9271382	LOC9271382	Uncharacterized PE-PGRS family protein PE_PGRS54	mRNA	-2.02714	0
4352793	LOC4352793	Protein DETOXIFICATION 41	mRNA	1.29068	0.00062
4348816	LOC4348816	Tetratricopeptide repeat domain-containing protein PYG7, chloroplastic	mRNA	-2.44953	0
112936596	LOC112936596	Putative glycine-rich cell wall structural protein 1	mRNA	-3.02454	0
4329844	LOC4329844	Inorganic phosphate transporter 2-1, chloroplastic	mRNA	-1.08913	0.0001
4345795	LOC4345795	Nitrate reductase [NADH] 1-like	mRNA	1.33689	0
4349365	LOC4349365	S-norcoclaurine synthase 1	mRNA	-1.4553	0
4352644	LOC4352644	Cytochrome P450 81D1	mRNA	1.18057	0
4352897	LOC4352897	Purple acid phosphatase 2	mRNA	2.72498	0
4327853	LOC4327853	Uncharacterized LOC4327853	mRNA	1.12199	0
4350235	LOC4350235	Uncharacterized LOC4350235	mRNA	3.11204	0
4330451	LOC4330451	9-cis-epoxycarotenoid dioxygenase NCED1, chloroplastic-like	mRNA	-1.71049	0
107282084	LOC107282084	Uncharacterized LOC107282084	mRNA	2.82498	0
9266978	LOC9266978	Protein PHOTOSYSTEM I ASSEMBLY 2, chloroplastic	mRNA	-2.60699	0
4342703	LOC4342703	Probable galactinol--sucrose galactosyltransferase 2	mRNA	-1.30325	0
4325493	LOC4325493	Uncharacterized LOC4325493	mRNA	1.10318	1e-05
4339063	LOC4339063	UTP--glucose-1-phosphate uridylyltransferase 3, chloroplastic	mRNA	1.08321	0
9272376	LOC9272376	Germin-like protein 8-9	mRNA	1.04111	0
4345650	LOC4345650	Uncharacterized LOC4345650	mRNA	1.0158	0
4334379	LOC4334379	Probable carboxylesterase 15	mRNA	1.39611	0
4344451	LOC4344451	Indole-2-monooxygenase	mRNA	1.18903	0
4352236	LOC4352236	Putative cysteine-rich receptor-like protein kinase 39	mRNA	-1.15149	0
4324647	LOC4324647	Uncharacterized LOC4324647	mRNA	-1.18032	0
4351427	LOC4351427	Protein ZINC INDUCED FACILITATOR-LIKE 1	mRNA	-1.05585	0
4328240	LOC4328240	Uncharacterized LOC4328240	mRNA	-1.55308	0
4340719	LOC4340719	Aspartyl protease APCB1	mRNA	1.36819	0
9268921	LOC9268921	BURP domain-containing protein 6	mRNA	-1.03275	0
4340584	LOC4340584	Uncharacterized LOC4340584	mRNA	1.29511	0
4324179	LOC4324179	Probable plastid-lipid-associated protein 14, chloroplastic	mRNA	1.67753	0
4324798	LOC4324798	RING-H2 finger protein ATL72	mRNA	-1.01687	0
9269383	LOC9269383	Glycine-rich cell wall structural protein	mRNA	-5.62289	0
107275791	LOC107275791	Cystathionine beta-lyase, chloroplastic	mRNA	-2.43185	0
4333197	LOC4333197	Zinc finger protein 36-like	mRNA	-1.36941	0
4350421	LOC4350421	Probable apyrase 3	mRNA	-1.02336	1e-05
4347708	LOC4347708	Ribonuclease 3	mRNA	3.97863	0
4333988	LOC4333988	Prostamide/prostaglandin F synthase	mRNA	-1.10434	0
4330160	LOC4330160	Cytochrome b5	mRNA	-1.94323	0
4331577	LOC4331577	Beta-amylase 2, chloroplastic-like	mRNA	-1.07219	0
4346803	LOC4346803	Chlorophyll a-b binding protein 1, chloroplastic-like	mRNA	-3.42911	0
4331194	LOC4331194	Aquaporin PIP 1-3-like	mRNA	-1.54998	0
4337015	LOC4337015	Transcription factor PIF1	mRNA	-1.14729	0
4333118	LOC4333118	Cytochrome P450 78A5	mRNA	-1.40964	0
4329814	LOC4329814	Glycine-rich cell wall structural protein	mRNA	-2.71049	0
4352683	LOC4352683	Uncharacterized LOC4352683	mRNA	1.25162	0
4339974	LOC4339974	Dehydration-responsive element-binding protein 1C	mRNA	-1.1558	0
4344083	LOC4344083	Probable carboxylesterase 18	mRNA	1.84264	0
4346219	LOC4346219	Dehydration-responsive element-binding protein 1J	mRNA	-1.19394	0.00085
4340890	LOC4340890	Beta-glucosidase 24-like	mRNA	-1.83602	0
4323843	LOC4323843	Protein DEHYDRATION-INDUCED 19 homolog 5-like	mRNA	-1.1614	0
4325831	LOC4325831	Glucan endo-1,3-beta-glucosidase GV	mRNA	1.1661	0
107278476	LOC107278476	Leucine-rich repeat protein soc-2 homolog	mRNA	-1.09243	0
4350343	LOC4350343	Flavonoid O-methyltransferase-like protein Os11g0303600	mRNA	-2.15528	3e-05
4330770	LOC4330770	Probable pectin methyltransferase QUA2	mRNA	-1.01414	0
4350431	LOC4350431	Uncharacterized LOC4350431	mRNA	-1.63054	0
4338660	LOC4338660	UDP-sulfoquinovose synthase, chloroplastic	mRNA	1.14398	0
4343353	LOC4343353	Anthocyanidin 3-O-glucosyltransferase 2	mRNA	1.16449	0
4336355	LOC4336355	Transcription factor WER	mRNA	1.18184	3e-05
4342198	LOC4342198	Sugar transport protein MST3-like	mRNA	1.08602	0
4332069	LOC4332069	Protein DETOXIFICATION 42	mRNA	-1.64138	0
4345561	LOC4345561	Uncharacterized LOC4345561	mRNA	-2.42786	0
4328051	LOC4328051	High-affinity nitrate transporter 2.1	mRNA	7.54689	0
4327901	LOC4327901	Inositol hexakisphosphate and diphosphoinositol-pentakisphosphate kinase VIP1	mRNA	1.09749	0
107278258	LOC107278258	Basic leucine zipper 23	mRNA	-1.9333	0
4330639	LOC4330639	Probable calcium-binding protein CML20	mRNA	-1.58496	0.00069
4335427	LOC4335427	MADS-box transcription factor 25-like	mRNA	-1.59172	0
4334020	LOC4334020	Glucose-1-phosphate adenylyltransferase large subunit 1, chloroplastic/amyloplastic-like	mRNA	-1.37851	0.00037
4343453	LOC4343453	Peroxidase 39	mRNA	-3.32643	0
4349296	LOC4349296	Short-chain dehydrogenase TIC 32, chloroplastic	mRNA	-1.00643	0
4341908	LOC4341908	Probable calcium-binding protein CML29	mRNA	-1.22314	0
4325994	LOC4325994	Endonuclease 2	mRNA	1.7084	0
4324554	LOC4324554	Cationic peroxidase SPC4	mRNA	1.3378	0
4339793	LOC4339793	Plant cysteine oxidase 2	mRNA	1.20851	0
4330542	LOC4330542	Anthranilate O-methyltransferase 1	mRNA	1.25278	0
107281656	LOC107281656	60S ribosomal protein L44	mRNA	-5.48187	0
4334004	LOC4334004	4-hydroxy-3-methylbut-2-enyl diphosphate reductase, chloroplastic-like	mRNA	-1.3468	0
107282005	LOC107282005	Uncharacterized LOC107282005	mRNA	1.8009	0.00015
4349701	LOC4349701	Uncharacterized LOC4349701	mRNA	2.97768	0
4330359	LOC4330359	Uncharacterized LOC4330359	mRNA	-1.35652	0
4337229	LOC4337229	Probable isoaspartyl peptidase/L-asparaginase 2	mRNA	1.33292	0
4337704	LOC4337704	Cysteine-rich receptor-like protein kinase 2	mRNA	-1.57347	0
112937812	LOC112937812	F-box protein GID2	mRNA	-1.93974	0
4334815	LOC4334815	Non-specific phospholipase C4	mRNA	1.2854	2e-05
4336519	LOC4336519	NAC domain-containing protein 7	mRNA	-1.35548	0
4324241	LOC4324241	Myb-related protein Hv33	mRNA	-1.17302	0
107278754	LOC107278754	Ethylene-responsive transcription factor ERF110	mRNA	-2.35908	0
4333669	LOC4333669	Fe(2+) transport protein 1-like	mRNA	2.99548	0
107279909	LOC107279909	Glutathione S-transferase T3-like	mRNA	-4.24793	0.00055
4348237	LOC4348237	Pathogenesis-related protein PRB1-2	mRNA	2.40865	0
4339092	LOC4339092	WRKY transcription factor WRKY24	mRNA	-1.33527	0
4350584	LOC4350584	Leucine-rich repeat protein 2	mRNA	-2.90843	0
107276898	LOC107276898	Uncharacterized LOC107276898	mRNA	-1.67546	0
4328218	LOC4328218	Uncharacterized LOC4328218	mRNA	-1.29561	0
4343662	LOC4343662	Ribosome-recycling factor, chloroplastic	mRNA	-1.24755	0
4344356	LOC4344356	Nuclear poly(A) polymerase 3	mRNA	-1.69873	0
107276255	LOC107276255	Probable trehalose-phosphate phosphatase 5	mRNA	-1.51326	0.00036
4326833	LOC4326833	Ervatamin-B	mRNA	1.80467	0
4333413	LOC4333413	Subtilisin-like protease SBT1.7	mRNA	1.21904	0
4328983	LOC4328983	Subtilisin-like protease SBT3.8	mRNA	1.56136	0
4351820	LOC4351820	Uncharacterized LOC4351820	mRNA	2.82947	0
4329726	LOC4329726	Ent-cassadiene hydroxylase-like	mRNA	-2.30666	0
4326894	LOC4326894	Uncharacterized LOC4326894	mRNA	-1.43911	0
4348646	LOC4348646	Heat stress transcription factor A-2c-like	mRNA	-2.26374	0
4325271	LOC4325271	Uncharacterized LOC4325271	mRNA	-1.11661	0
4344282	LOC4344282	Cationic peroxidase 1	mRNA	1.17264	0
9271688	LOC9271688	Transcription factor bHLH112	mRNA	-2.80145	0
4350110	LOC4350110	Putative cysteine-rich receptor-like protein kinase 12	mRNA	1.22571	0
112938752	LOC112938752	Protein STAY-GREEN LIKE, chloroplastic	mRNA	-1.45972	0
107278601	LOC107278601	Uncharacterized LOC107278601	mRNA	-2.92003	0
4326393	LOC4326393	Probable E3 ubiquitin-protein ligase RHC2A	mRNA	-1.46628	0
4324570	LOC4324570	Methylesterase 3	mRNA	-1.1936	0.00099
4339179	LOC4339179	Disease resistance protein RGA2	mRNA	-1.04601	0
4330408	LOC4330408	Pentatricopeptide repeat-containing protein At1g31920	mRNA	-6.10852	0
4351911	LOC4351911	Laccase-25-like	mRNA	1.51096	0
4336657	LOC4336657	Prolyl endopeptidase	mRNA	-2.03338	0
4337121	LOC4337121	Receptor-like serine/threonine-protein kinase SD1-8	mRNA	1.31912	0
4344227	LOC4344227	Lipase	mRNA	1.64929	0
4343240	LOC4343240	Actin-depolymerizing factor 9-like	mRNA	1.06403	0
4349500	LOC4349500	Probable inactive shikimate kinase like 2, chloroplastic	mRNA	-1.18175	0.00024
4345385	LOC4345385	Pirin-like protein	mRNA	1.19203	0
107280606	LOC107280606	50S ribosomal protein L2, chloroplastic	mRNA	-1.28951	4e-05
4349163	LOC4349163	Subtilisin-like protease SBT1.2	mRNA	-1.03953	0
4339814	LOC4339814	Uncharacterized LOC4339814	mRNA	-1.27125	0
4330171	LOC4330171	Putative glycine-rich cell wall structural protein 1	mRNA	-1.47039	0
4352021	LOC4352021	Ribulose bisphosphate carboxylase small chain, chloroplastic-like	mRNA	-3.51821	0
4328780	LOC4328780	Inorganic pyrophosphatase 2	mRNA	1.63334	0
4350255	LOC4350255	Tetrapyrrole-binding protein, chloroplastic	mRNA	-1.58095	0
107277562	LOC107277562	Disease resistance protein Pik-2	mRNA	-1.08071	0
107276095	LOC107276095	1,2-dihydroxy-3-keto-5-methylthiopentene dioxygenase 3	mRNA	-1.66808	0
4325516	LOC4325516	NAC domain-containing protein 2	mRNA	-1.0614	0.0009
4329698	LOC4329698	Transcription factor bHLH68	mRNA	-1.06193	0.00011
4328331	LOC4328331	Uncharacterized LOC4328331	mRNA	-3.78427	0
107278246	LOC107278246	Ethylene-responsive transcription factor ERF014	mRNA	-1.54062	0
4329705	LOC4329705	Homeobox-leucine zipper protein HOX7-like	mRNA	-1.69363	0
4337718	LOC4337718	Transcription factor MYB2-like	mRNA	-1.70198	0
4344885	LOC4344885	Zinc finger BED domain-containing protein RICESLEEPER 1-like	mRNA	-3.63048	0
4326901	LOC4326901	Magnesium-protoporphyrin IX monomethyl ester [oxidative] cyclase, chloroplastic	mRNA	-2.32439	0
4331964	LOC4331964	Uncharacterized LOC4331964	mRNA	1.11894	0
4335153	LOC4335153	G-type lectin S-receptor-like serine/threonine-protein kinase LECRK4	mRNA	1.33985	0.00026
4327902	LOC4327902	Inositol hexakisphosphate and diphosphoinositol-pentakisphosphate kinase VIP1	mRNA	1.5702	0
9269366	LOC9269366	SH3 domain-containing protein C23A1.17	mRNA	-1.3679	0
4352085	LOC4352085	Photosystem I reaction center subunit XI, chloroplastic	mRNA	-4.43777	0
4345177	LOC4345177	Probable adenylate kinase 5, chloroplastic	mRNA	-1.20859	5e-05
4344912	LOC4344912	Probable LRR receptor-like serine/threonine-protein kinase At1g56140	mRNA	1.56437	0
4337768	LOC4337768	Uncharacterized LOC4337768	mRNA	-1.41977	0
4335099	LOC4335099	1-aminocyclopropane-1-carboxylate oxidase homolog 1	mRNA	-1.11128	0
4349123	LOC4349123	Methionine gamma-lyase	mRNA	1.03711	0
107276873	LOC107276873	Bisdemethoxycurcumin synthase-like	mRNA	5.83289	4e-05
4327287	LOC4327287	Ethylene-responsive transcription factor ERF071	mRNA	-1.34812	0
4340929	LOC4340929	Uncharacterized LOC4340929	mRNA	-1.5356	0
107277033	LOC107277033	Uncharacterized LOC107277033	mRNA	1.11557	0
4332595	LOC4332595	Universal stress protein PHOS34	mRNA	-1.34293	0
4340338	LOC4340338	Hydroxycinnamoyltransferase 4-like	mRNA	1.0347	0
4327187	LOC4327187	Pentatricopeptide repeat-containing protein At5g25630	mRNA	-1.31259	5e-05
4330397	LOC4330397	Myb-related protein Zm1	mRNA	1.78727	0.00064
9268371	LOC9268371	Universal stress protein PHOS32	mRNA	1.02015	0
4330873	LOC4330873	1-aminocyclopropane-1-carboxylate oxidase 1-like	mRNA	-3.61928	0
9268771	LOC9268771	Ethylene-responsive transcription factor ERF054	mRNA	-1.02857	0
4336261	LOC4336261	Transcription factor bHLH153	mRNA	-1.6592	0
4344625	LOC4344625	Mavicyanin	mRNA	1.16167	0
4334062	LOC4334062	Protein WRKY1	mRNA	-1.08211	0
9270933	LOC9270933	E3 ubiquitin-protein ligase Os03g0188200-like	mRNA	-1.43888	0
4347042	LOC4347042	Uncharacterized LOC4347042	mRNA	-4.1565	0
4348740	LOC4348740	Probable inorganic phosphate transporter 1-3	mRNA	6.35168	0
4340504	LOC4340504	Blue copper protein	mRNA	1.19255	0
4350524	LOC4350524	Probable bifunctional methylthioribulose-1-phosphate dehydratase/enolase-phosphatase E1	mRNA	1.87822	0
4342311	LOC4342311	Pathogenesis-related protein PRB1-3	mRNA	1.50721	0
4351264	LOC4351264	Ferritin-1, chloroplastic	mRNA	-1.14384	0
4328743	LOC4328743	Allene oxide synthase 4-like	mRNA	1.31598	0
9270180	LOC9270180	Uncharacterized LOC9270180	mRNA	-1.25574	0
4350176	LOC4350176	Chlorophyll a-b binding protein CP26, chloroplastic	mRNA	-3.78445	0
9270036	LOC9270036	Quinolone resistance protein NorA	mRNA	1.32274	0
4329640	LOC4329640	Uncharacterized LOC4329640	mRNA	-1.84456	0
4349113	LOC4349113	Cytochrome P450 89A2	mRNA	-5.42626	0.00015
107276369	LOC107276369	Putative Peroxidase 48	mRNA	-2.36119	0
9270987	LOC9270987	Uncharacterized LOC9270987	mRNA	-2.2909	0
4339747	LOC4339747	Uncharacterized LOC4339747	mRNA	-1.79036	1e-05
4352255	LOC4352255	Disease resistance protein Pik-2-like	mRNA	2.09516	0.00031
4333121	LOC4333121	Chitinase 12	mRNA	-1.11739	0
4343570	LOC4343570	Cytochrome b6-f complex iron-sulfur subunit, chloroplastic-like	mRNA	-4.09614	0
4349509	LOC4349509	Plastidal glycolate/glycerate translocator 1, chloroplastic	mRNA	2.6071	0
4337945	LOC4337945	Adenine nucleotide transporter BT1, chloroplastic/mitochondrial	mRNA	1.15036	0
4327517	LOC4327517	Copper transport protein CCH	mRNA	-1.61431	0
4330467	LOC4330467	Putative aminoacrylate hydrolase RutD	mRNA	-1.22704	0
4351528	LOC4351528	Uncharacterized LOC4351528	mRNA	-1.30179	1e-05
4330324	LOC4330324	E3 ubiquitin-protein ligase RHA1B	mRNA	-1.15955	0
4324648	LOC4324648	Bidirectional sugar transporter SWEET3b	mRNA	-1.64284	0
4338768	LOC4338768	1-deoxy-D-xylulose-5-phosphate synthase 1, chloroplastic-like	mRNA	-1.40928	0
4331934	LOC4331934	Low affinity sulfate transporter 3	mRNA	-1.07855	0
4352854	LOC4352854	Thaumatin-like protein	mRNA	-1.08845	0
4343433	LOC4343433	Probable carboxylesterase 3	mRNA	1.21871	0
4334082	LOC4334082	Protein ECERIFERUM 26-like	mRNA	-2.06228	0
4325832	LOC4325832	Glucan endo-1,3-beta-glucosidase GV	mRNA	1.20513	0
4350083	LOC4350083	Methylthioribose-1-phosphate isomerase-like	mRNA	1.45232	0
4325097	LOC4325097	Uncharacterized LOC4325097	mRNA	-1.45943	0
4352829	LOC4352829	Plant cysteine oxidase 2	mRNA	1.34236	0
4347973	LOC4347973	Cell number regulator 10	mRNA	-2.05195	0
4349359	LOC4349359	Metalloendoproteinase 1-MMP	mRNA	2.35755	0
4332792	LOC4332792	Ethylene-responsive transcription factor RAP2-3	mRNA	-3.44184	0
4334513	LOC4334513	Chaperonin-like RbcX protein 2, chloroplastic	mRNA	-2.59864	0
4340188	LOC4340188	Probable WRKY transcription factor 30	mRNA	-1.31316	0.00065
4340120	LOC4340120	Uncharacterized LOC4340120	mRNA	-1.0086	0
4330113	LOC4330113	(+)-neomenthol dehydrogenase	mRNA	-5.6865	0
4345365	LOC4345365	Thylakoid membrane protein slr0575	mRNA	-1.54528	0.00013
107279139	LOC107279139	Glycine-rich cell wall structural protein 2-like	mRNA	-1.46986	0
4326741	LOC4326741	Probable membrane-associated kinase regulator 2	mRNA	1.04148	0.00038
4333164	LOC4333164	Glutelin type-A 3-like	mRNA	-6.84549	0
4346068	LOC4346068	Isoamylase 1, chloroplastic-like	mRNA	-1.38071	0
4344126	LOC4344126	Uncharacterized LOC4344126	mRNA	-2.02748	0.00032
4335782	LOC4335782	Alpha carbonic anhydrase 1, chloroplastic	mRNA	-3.80317	0
4340566	LOC4340566	GDSL esterase/lipase At1g74460	mRNA	-1.15728	1e-05
4348595	LOC4348595	BURP domain-containing protein 16-like	mRNA	1.2192	0
4339138	LOC4339138	Transmembrane protein 56-B	mRNA	-2.06054	8e-05
4326044	LOC4326044	Uncharacterized LOC4326044	mRNA	-1.24443	0
4344843	LOC4344843	Germin-like protein 8-7	mRNA	1.61042	0
4343910	LOC4343910	Sucrose synthase 3-like	mRNA	2.89308	2e-05
4327944	LOC4327944	Zinc finger protein BRUTUS	mRNA	1.04833	0
9269325	LOC9269325	Putative laccase-5	mRNA	2.56575	0
4330352	LOC4330352	RING-H2 finger protein ATL80	mRNA	-1.64613	0
4345622	LOC4345622	F-box protein SKIP28	mRNA	-1.56009	0
9268955	LOC9268955	Uncharacterized LOC9268955	mRNA	1.29123	0
4332377	LOC4332377	Tropinone reductase homolog At5g06060	mRNA	-1.0832	0
4331915	LOC4331915	Probable protein phosphatase 2C BIPP2C1	mRNA	1.2096	0
4327304	LOC4327304	Zinc finger CCCH domain-containing protein 2-like	mRNA	1.28439	0
4348782	LOC4348782	Putative glycine-rich cell wall structural protein 1	mRNA	-1.24769	0
4346326	LOC4346326	Photosystem I reaction center subunit II, chloroplastic	mRNA	-2.89434	0
4334887	LOC4334887	ELMO domain-containing protein A	mRNA	2.33787	0.00018
4351442	LOC4351442	Probable carboxylesterase 17	mRNA	1.29718	0
4336886	LOC4336886	Thylakoid lumenal 29 kDa protein, chloroplastic	mRNA	-3.90689	0.00036
4335096	LOC4335096	Cytochrome P450 99A2-like	mRNA	-1.73335	6e-05
4350055	LOC4350055	Alcohol dehydrogenase 2	mRNA	-3.84762	0
4338289	LOC4338289	Probable glycerol-3-phosphate acyltransferase 3	mRNA	-1.41929	0
4340994	LOC4340994	Xylanase inhibitor protein 1	mRNA	1.21831	0
4325293	LOC4325293	UDP-glycosyltransferase 88B1	mRNA	1.27225	0.00053
4347255	LOC4347255	Tuliposide A-converting enzyme b1, amyloplastic	mRNA	1.38874	0
4339665	LOC4339665	Probable WRKY transcription factor 41	mRNA	-1.53605	7e-05
4338746	LOC4338746	Uncharacterized LOC4338746	mRNA	-3.06301	0
112938201	LOC112938201	Cold and drought-regulated protein CORA-like	mRNA	-7.78731	0
4331344	LOC4331344	Probable cytokinin riboside 5'-monophosphate phosphoribohydrolase LOGL3	mRNA	1.84674	0
9270998	LOC9270998	Putative leucine-rich repeat receptor-like serine/threonine-protein kinase At2g24130	mRNA	-1.10188	0.00017
4338477	LOC4338477	Protein EARLY RESPONSIVE TO DEHYDRATION 15	mRNA	1.01508	0
4349202	LOC4349202	Probable glutathione S-transferase GSTU6	mRNA	1.3488	0.0002
4337636	LOC4337636	Uncharacterized LOC4337636	mRNA	-2.56155	0
9267354	LOC9267354	Cytochrome P450 89A2	mRNA	1.92892	3e-05
4334140	LOC4334140	MADS-box transcription factor 14-like	mRNA	2.64459	0
4327585	LOC4327585	Protein NUCLEAR FUSION DEFECTIVE 4	mRNA	1.57116	0.00055
4335822	LOC4335822	RING-H2 finger protein ATL72	mRNA	-1.17119	0
107278858	LOC107278858	Probable carboxylesterase 12	mRNA	1.09864	0
9271905	LOC9271905	Exocyst complex component EXO70A1	mRNA	2.63941	0
4327532	LOC4327532	EID1-like F-box protein 3	mRNA	4.24793	0.00034
4336017	LOC4336017	Sugar transport protein MST1-like	mRNA	1.28273	0
4349705	LOC4349705	Protein ZINC INDUCED FACILITATOR-LIKE 1	mRNA	-1.18903	0
4341116	LOC4341116	Premnaspirodiene oxygenase	mRNA	-1.98592	0
4332894	LOC4332894	Uncharacterized LOC4332894	mRNA	1.42076	0
4333227	LOC4333227	LOB domain-containing protein 37	mRNA	-1.69249	0.00035
4349770	LOC4349770	Cation/calcium exchanger 5	mRNA	-1.02026	0
4349148	LOC4349148	RHOMBOID-like protein 2	mRNA	-1.2825	0
4339380	LOC4339380	Photosystem I assembly factor PSA3, chloroplastic	mRNA	1.23107	0
4328820	LOC4328820	Uncharacterized LOC4328820	mRNA	-1.20732	0.00099
4340945	LOC4340945	Primary amine oxidase 2	mRNA	1	0
4335799	LOC4335799	Photosystem I subunit O	mRNA	-3.88948	0
107277462	LOC107277462	Anthranilate O-methyltransferase 1	mRNA	1.54813	0
4342618	LOC4342618	Thioredoxin H2-1-like	mRNA	-1.79218	0
4324276	LOC4324276	Probable aquaporin TIP4-3	mRNA	2.08432	0
4330871	LOC4330871	Probable tyrosine-protein phosphatase DSP2	mRNA	-1.22984	0
4346094	LOC4346094	UDP-glucuronate 4-epimerase 6	mRNA	-1.31964	0
4351953	LOC4351953	Disease resistance protein RGA5-like	mRNA	-1.30679	0
4335518	LOC4335518	Alpha-humulene synthase	mRNA	-1.1785	0
107276928	LOC107276928	EG45-like domain containing protein	mRNA	-1.52818	0.0002
4329783	LOC4329783	Photosystem II 5 kDa protein, chloroplastic	mRNA	-2.55058	0
112939045	LOC112939045	Uncharacterized LOC112939045	mRNA	3.3505	2e-05
4344042	LOC4344042	Dirigent protein 5	mRNA	1.12161	0
4334942	LOC4334942	Uncharacterized LOC4334942	mRNA	1.02183	0
107281273	LOC107281273	Uncharacterized LOC107281273	mRNA	-3.73697	1e-05
4349648	LOC4349648	NAC transcription factor 29	mRNA	1.42839	0
112935981	LOC112935981	Germin-like protein 8-10	mRNA	1.07285	0
9269766	LOC9269766	Uncharacterized LOC9269766	mRNA	-1.06691	0.00023
4336031	LOC4336031	WAT1-related protein At3g30340	mRNA	2.07151	0
4343847	LOC4343847	Uncharacterized LOC4343847	mRNA	-4.08287	0
4334638	LOC4334638	Uncharacterized LOC4334638	mRNA	-2.49185	0
4331077	LOC4331077	Probable starch synthase 4, chloroplastic/amyloplastic	mRNA	-1.00282	0
4340438	LOC4340438	Uncharacterized LOC4340438	mRNA	-2.33762	0
4327572	LOC4327572	Transcription repressor OFP2	mRNA	1.86942	0
4336202	LOC4336202	Very-long-chain 3-oxoacyl-CoA reductase 1	mRNA	-1.42978	0
4336862	LOC4336862	Wall-associated receptor kinase 3	mRNA	-1.43296	0
4345161	LOC4345161	Purple acid phosphatase 23	mRNA	3.66	0
107278436	LOC107278436	Uncharacterized LOC107278436	mRNA	-1.24868	0
4343626	LOC4343626	Peptidyl-prolyl cis-trans isomerase CYP37, chloroplastic	mRNA	-1.06099	0
107276061	LOC107276061	Uncharacterized LOC107276061	mRNA	1.1745	0.00087
107279823	LOC107279823	COX assembly mitochondrial protein 2 homolog	mRNA	-1.18807	0
4342213	LOC4342213	Two pore potassium channel b-like	mRNA	1.4019	0
107276129	LOC107276129	UPF0481 protein At3g47200	mRNA	3.13516	2e-05
9266317	LOC9266317	Uncharacterized LOC9266317	mRNA	-1.58241	0
4347181	LOC4347181	Protein GAMETE EXPRESSED 1	mRNA	-1.97575	0.00013
107281167	LOC107281167	Berberine bridge enzyme-like 17	mRNA	-1.7217	0
4325388	LOC4325388	EP1-like glycoprotein 2	mRNA	-1.74384	0
4332766	LOC4332766	Uncharacterized LOC4332766	mRNA	-1.09369	0
4348959	LOC4348959	Uncharacterized LOC4348959	mRNA	2.60126	0
4345709	LOC4345709	Protein GLUTAMINE DUMPER 2	mRNA	1.45717	0
4326149	LOC4326149	Isoflavone reductase homolog IRL	mRNA	-1.79891	0
4342707	LOC4342707	Exocyst complex component EXO70B1	mRNA	-1.10988	0
107280763	LOC107280763	Uncharacterized LOC107280763	mRNA	-1.6279	0
4345706	LOC4345706	Probable alpha,alpha-trehalose-phosphate synthase [UDP-forming] 9	mRNA	-1.02575	0
4351508	LOC4351508	Probable glycosyltransferase 3	mRNA	1.02623	0.00071
4333085	LOC4333085	Uncharacterized LOC4333085	mRNA	1.29565	0
9266864	LOC9266864	Subtilisin-like protease SBT5.3	mRNA	-1.47063	0.00011
4338032	LOC4338032	NAC domain-containing protein 75	mRNA	-1.48113	0
4332301	LOC4332301	Uncharacterized LOC4332301	mRNA	1.04406	2e-05
4332509	LOC4332509	Probable protein phosphatase 2C 32	mRNA	-1.45668	0
4351328	LOC4351328	Probable WRKY transcription factor 70	mRNA	-6.57743	0
4348535	LOC4348535	SPX domain-containing protein 3-like	mRNA	2.43035	0
4346342	LOC4346342	Inorganic phosphate transporter 1-6-like	mRNA	3.51457	0
112938650	LOC112938650	Calmodulin-binding protein 25-like	mRNA	-1.28999	0
4343604	LOC4343604	Chlorophyll a-b binding protein of LHCII type III, chloroplastic	mRNA	-4.0525	0
9271548	LOC9271548	Putative glycine-rich cell wall structural protein 1	mRNA	-2.61534	0
4342569	LOC4342569	Uncharacterized LOC4342569	mRNA	-1.08374	0
4343785	LOC4343785	Probable indole-3-acetic acid-amido synthetase GH3.8	mRNA	-1.05243	0
4351260	LOC4351260	Probable transcription factor RL9	mRNA	-1.38502	1e-05
107277762	LOC107277762	Cysteine desulfurase SufS	mRNA	1.87184	0
4331606	LOC4331606	E3 ubiquitin-protein ligase RZFP34	mRNA	1.10269	0
4344168	LOC4344168	Uncharacterized LOC4344168	mRNA	-1.11257	0
4345131	LOC4345131	Probable myosin-binding protein 5	mRNA	-1.38314	0
4339200	LOC4339200	Probable glycerol-3-phosphate dehydrogenase [NAD(+)] 3, cytosolic	mRNA	-1.17624	0
9268834	LOC9268834	Protein CNGC15b	mRNA	-3.04209	0
9266817	LOC9266817	NAC domain-containing protein 46	mRNA	1.00959	0.00016
4339082	LOC4339082	Zinc transporter 5-like	mRNA	-2.12928	0
9269689	LOC9269689	Translation factor GUF1 homolog, chloroplastic-like	mRNA	-1.12248	0
4333999	LOC4333999	Uncharacterized LOC4333999	mRNA	-1.0215	1e-05
4329892	LOC4329892	Glyceraldehyde-3-phosphate dehydrogenase 3, cytosolic-like	mRNA	-1.12809	0
4325843	LOC4325843	Uncharacterized LOC4325843	mRNA	-1.5656	0
4335343	LOC4335343	Very-long-chain (3R)-3-hydroxyacyl-CoA dehydratase PASTICCINO 2A-like	mRNA	-1.33686	0
4350915	LOC4350915	Cyclin-dependent kinase inhibitor 3-like	mRNA	1.63917	0
4342302	LOC4342302	Transcription factor Maf	mRNA	-1.13318	0
4347868	LOC4347868	Stem bromelain	mRNA	1.33787	0
4326519	LOC4326519	Glucan endo-1,3-beta-glucosidase GII	mRNA	-1.63559	0
4328185	LOC4328185	Protein RESPONSE TO LOW SULFUR 3	mRNA	-2.35978	0
4331935	LOC4331935	Sulfate transporter 1.2	mRNA	-2.2431	0
4342282	LOC4342282	Uncharacterized LOC4342282	mRNA	-1.03264	0
4351119	LOC4351119	Probable glycerol-3-phosphate acyltransferase 3	mRNA	-2.19931	0
4337219	LOC4337219	Uncharacterized LOC4337219	mRNA	1.46766	0
4327644	LOC4327644	Phosphoenolpyruvate/phosphate translocator 3, chloroplastic-like	mRNA	-1.50471	0
9269178	LOC9269178	Ferritin-1, chloroplastic	mRNA	-1.20241	0
4338406	LOC4338406	Anti-sigma-I factor RsgI6	mRNA	-4.45943	0.0002
4347775	LOC4347775	Probable flavin-containing monooxygenase 1	mRNA	1.28951	0
4329686	LOC4329686	DNA repair protein XRCC3 homolog	mRNA	-1.58496	0.00017
107275700	LOC107275700	Ultraviolet-B receptor UVR8	mRNA	-1.07796	0
107275628	LOC107275628	Tyrosine-sulfated glycopeptide receptor 1	mRNA	-2.3505	0
4325765	LOC4325765	Probable glutathione S-transferase	mRNA	1.14831	0
4346015	LOC4346015	PsbP domain-containing protein 3, chloroplastic	mRNA	-1.36472	0
4337461	LOC4337461	NDR1/HIN1-like protein 2	mRNA	-1.05495	0
107279017	LOC107279017	Putative disease resistance protein RGA1	mRNA	-3.94486	0
107275769	LOC107275769	Putative magnesium transporter MRS2-D	mRNA	1.39296	0
4348540	LOC4348540	GDSL esterase/lipase At5g45910	mRNA	1.11765	5e-05
4332309	LOC4332309	Chemocyanin	mRNA	1.98272	0
4351204	LOC4351204	RING-H2 finger protein ATL63	mRNA	-1.99239	0
4330096	LOC4330096	Ferredoxin-thioredoxin reductase, variable chain	mRNA	-2.36257	0.00012
4332972	LOC4332972	Transcription factor BHLH062-like	mRNA	1.43679	0
4340388	LOC4340388	DnaJ homolog subfamily B member 6	mRNA	1.85505	0
107276748	LOC107276748	E3 ubiquitin-protein ligase EL5	mRNA	-2.74624	0
4346026	LOC4346026	Uncharacterized LOC4346026	mRNA	-3.64386	0
4347907	LOC4347907	U-box domain-containing protein 33	mRNA	2.04793	0
4344199	LOC4344199	Momilactone A synthase-like	mRNA	1.00295	0
4330790	LOC4330790	Blue copper protein	mRNA	1.47256	0
4335369	LOC4335369	Putative F-box protein PP2-B12	mRNA	-4.32992	0
4324791	LOC4324791	NDR1/HIN1-like protein 10	mRNA	-1.73981	0
4332449	LOC4332449	ABC transporter G family member 5-like	mRNA	-1.11942	0
107278422	LOC107278422	Fatty acyl-CoA reductase 1	mRNA	-1.58267	0
4329552	LOC4329552	Uncharacterized LOC4329552	mRNA	1.02379	0
4343119	LOC4343119	Aquaporin PIP2-4-like	mRNA	-1.49019	0
4333784	LOC4333784	Beta-glucuronosyltransferase GlcAT14B	mRNA	1.29844	0
4335658	LOC4335658	Uncharacterized LOC4335658	mRNA	-1.86564	0
9269331	LOC9269331	Uncharacterized protein At4g15970	mRNA	-1.06559	0
4325375	LOC4325375	Ketol-acid reductoisomerase, chloroplastic-like	mRNA	-1.02759	0
4336724	LOC4336724	SPX domain-containing membrane protein OsI_17046	mRNA	-2.27302	8e-05
4335566	LOC4335566	G-type lectin S-receptor-like serine/threonine-protein kinase At2g19130	mRNA	-1.58496	0
4333459	LOC4333459	Probable 2-oxoglutarate-dependent dioxygenase At5g05600	mRNA	-2.15125	0
9266660	LOC9266660	Uncharacterized LOC9266660	mRNA	-1.81816	0
4352165	LOC4352165	Replication protein A 70 kDa DNA-binding subunit D	mRNA	-3.16993	0
4326745	LOC4326745	S-type anion channel SLAH3	mRNA	1.75336	0
4348631	LOC4348631	Chitinase 2	mRNA	1.3782	0
4349080	LOC4349080	Endonuclease MutS2	mRNA	-1.33817	7e-05
9268705	LOC9268705	Uncharacterized LOC9268705	mRNA	1.27922	0
4340042	LOC4340042	Enolase 1	mRNA	-1.24844	0
