# Supplementary material for: Nitrate deficiency decreased photosynthesis and oxidation-reduction processes, but increased cellular transport, lignin biosynthesis and flavonoid metabolism revealed by RNA-Seq in Oryza sativa leaves
Source: PLoS One. 2020 Jul 10;15(7):e0235975. doi: 10.1371/journal.pone.0235975 (PMC7351185; doi:10.1371/journal.pone.0235975)
Supplement: S4 Table — (XLSX) [file pone.0235975.s004.xlsx]

## Sheet: Sheet1
S4 Table. GO enrichment of DEGs in response to N deficiency in O. sativa leaves
Code	Gene ID	Gene Symbol	GeneBank Description	log2 (N deficiency/CK)	FDR (N deficiency/CK)	GO_P Term	GO_P Term Level1	GO_P Term Level2
Photosynthesis (GO:0015979)
1	107280606	LOC107280606	50S ribosomal protein L2, chloroplastic	-1.28951	4e-05	GO:0009635///response to herbicide+++GO:0018298///protein-chromophore linkage+++GO:0008380///RNA splicing+++GO:0009772///photosynthetic electron transport in photosystem II+++GO:0006412///translation+++GO:0015979///photosynthesis+++GO:0008033///tRNA processing+++GO:0006397///mRNA processing	biological_process	cellular process
2	4346803	LOC4346803	Chlorophyll a-b binding protein 1, chloroplastic-like	-3.42911	0	GO:0009768///photosynthesis, light harvesting in photosystem I+++GO:0009416///response to light stimulus+++GO:0009765///photosynthesis, light harvesting+++GO:0015979///photosynthesis+++GO:0018298///protein-chromophore linkage	biological_process	cellular process
3	4324599	LOC4324599	Chlorophyll a-b binding protein 2, chloroplastic-like	-4.56938	0	GO:0009768///photosynthesis, light harvesting in photosystem I+++GO:0009416///response to light stimulus+++GO:0009765///photosynthesis, light harvesting+++GO:0015979///photosynthesis+++GO:0018298///protein-chromophore linkage	biological_process	cellular process
4	4350176	LOC4350176	Chlorophyll a-b binding protein CP26, chloroplastic	-3.78445	0	GO:0010218///response to far red light+++GO:0018298///protein-chromophore linkage+++GO:0009768///photosynthesis, light harvesting in photosystem I+++GO:0015979///photosynthesis+++GO:0010207///photosystem II assembly+++GO:0010196///nonphotochemical quenching+++GO:0009637///response to blue light+++GO:0010114///response to red light	biological_process	cellular process
5	4333359	LOC4333359	Chlorophyll a-b binding protein, chloroplastic-like	-4.23704	0	GO:0009768///photosynthesis, light harvesting in photosystem I+++GO:0009416///response to light stimulus+++GO:0009765///photosynthesis, light harvesting+++GO:0015979///photosynthesis+++GO:0018298///protein-chromophore linkage	biological_process	cellular process
6	4343570	LOC4343570	Cytochrome b6-f complex iron-sulfur subunit, chloroplastic-like	-4.09614	0	GO:0055114///oxidation-reduction process+++GO:0022900///electron transport chain+++GO:0015979///photosynthesis	biological_process	cellular process
7	112938703	LOC112938703	DNA-directed RNA polymerase subunit beta	-1.70895	0	GO:0009635///response to herbicide+++GO:0018298///protein-chromophore linkage+++GO:0008380///RNA splicing+++GO:0009772///photosynthetic electron transport in photosystem II+++GO:0006351///transcription, DNA-templated+++GO:0015979///photosynthesis+++GO:0008033///tRNA processing+++GO:0006397///mRNA processing+++GO:0019684///photosynthesis, light reaction	biological_process	cellular process
8	4330096	LOC4330096	Ferredoxin-thioredoxin reductase, variable chain	-2.36257	0.00012	GO:0055114///oxidation-reduction process+++GO:0015979///photosynthesis	biological_process	cellular process
9	4351264	LOC4351264	Ferritin-1, chloroplastic	-1.14384	0	GO:0009735///response to cytokinin+++GO:0009617///response to bacterium+++GO:0055114///oxidation-reduction process+++GO:0000302///response to reactive oxygen species+++GO:0009409///response to cold+++GO:0006879///cellular iron ion homeostasis+++GO:0009908///flower development+++GO:0010039///response to iron ion+++GO:0006826///iron ion transport+++GO:0006880///intracellular sequestering of iron io…	biological_process	cellular process
10	4332690	LOC4332690	Magnesium-chelatase subunit ChlH, chloroplastic-like	-2.48699	0	GO:0015979///photosynthesis+++GO:0015995///chlorophyll biosynthetic process+++GO:0009058///biosynthetic process	biological_process	cellular process
11	4326901	LOC4326901	Magnesium-protoporphyrin IX monomethyl ester [oxidative] cyclase, chloroplastic	-2.32439	0	GO:0015979///photosynthesis+++GO:0015995///chlorophyll biosynthetic process	biological_process	cellular process
12	4342370	LOC4342370	Oxygen-evolving enhancer protein 2, chloroplastic	-3.60558	0	GO:0015979///photosynthesis	biological_process	cellular process
13	4343515	LOC4343515	Oxygen-evolving enhancer protein 3, chloroplastic	-2.59565	0	GO:0015979///photosynthesis	biological_process	cellular process
14	4346699	LOC4346699	Phosphoenolpyruvate carboxylase 2	1.54989	0	GO:0006099///tricarboxylic acid cycle+++GO:0015979///photosynthesis+++GO:0015977///carbon fixation	biological_process	cellular process
15	9267250	LOC9267250	Photosynthetic NDH subunit of lumenal location 1, chloroplastic	-4.07039	0.00036	GO:0015979///photosynthesis	biological_process	cellular process
16	4343709	LOC4343709	Photosystem I chlorophyll a/b-binding protein 2, chloroplastic	-3.05128	0	GO:0009768///photosynthesis, light harvesting in photosystem I+++GO:0009416///response to light stimulus+++GO:0009765///photosynthesis, light harvesting+++GO:0015979///photosynthesis+++GO:0018298///protein-chromophore linkage	biological_process	cellular process
17	4346326	LOC4346326	Photosystem I reaction center subunit II, chloroplastic	-2.89434	0	GO:0015979///photosynthesis	biological_process	cellular process
18	4334300	LOC4334300	Photosystem I reaction center subunit III, chloroplastic	-3.05948	0	GO:0015979///photosynthesis	biological_process	cellular process
19	4343070	LOC4343070	Photosystem I reaction center subunit IV, chloroplastic	-3.53172	0	GO:0015979///photosynthesis	biological_process	cellular process
20	4351694	LOC4351694	Photosystem I reaction center subunit N, chloroplastic	-4.65025	0	GO:0015979///photosynthesis	biological_process	cellular process
21	4342404	LOC4342404	Photosystem I reaction center subunit psaK, chloroplastic	-3.57385	0	GO:0015979///photosynthesis	biological_process	cellular process
22	4347395	LOC4347395	Photosystem I reaction center subunit V, chloroplastic	-3.15146	0	GO:0015979///photosynthesis	biological_process	cellular process
23	4339593	LOC4339593	Photosystem I reaction center subunit VI, chloroplastic-like	-3.68068	0	GO:0015979///photosynthesis	biological_process	cellular process
24	4352085	LOC4352085	Photosystem I reaction center subunit XI, chloroplastic	-4.43777	0	GO:0015979///photosynthesis	biological_process	cellular process
25	4342395	LOC4342395	Photosystem II 10 kDa polypeptide, chloroplastic	-4.03047	0	GO:0015979///photosynthesis	biological_process	cellular process
26	4326537	LOC4326537	Photosystem II reaction center PSB28 protein, chloroplastic-like	-2.66649	0	GO:0015979///photosynthesis	biological_process	cellular process
27	4327150	LOC4327150	Photosystem II reaction center W protein, chloroplastic-like	-3.34653	0	GO:0042549///photosystem II stabilization+++GO:0015979///photosynthesis	biological_process	cellular process
28	4337415	LOC4337415	Protochlorophyllide reductase A, chloroplastic-like	-3.11018	0	GO:0055114///oxidation-reduction process+++GO:0015979///photosynthesis+++GO:0015995///chlorophyll biosynthetic process	biological_process	cellular process
29	4349004	LOC4349004	Protochlorophyllide reductase B, chloroplastic-like	-2.94278	0	GO:0055114///oxidation-reduction process+++GO:0015995///chlorophyll biosynthetic process+++GO:0015979///photosynthesis	biological_process	cellular process
30	4346015	LOC4346015	PsbP domain-containing protein 3, chloroplastic	-1.36472	0	GO:0015979///photosynthesis	biological_process	cellular process
31	4351700	LOC4351700	PsbP domain-containing protein 4, chloroplastic	-1.62619	2e-05	GO:0015979///photosynthesis	biological_process	cellular process
32	4352014	LOC4352014	Ribulose bisphosphate carboxylase small chain A, chloroplastic-like	-3.03653	0	GO:0055114///oxidation-reduction process+++GO:0019253///reductive pentose-phosphate cycle+++GO:0015979///photosynthesis+++GO:0015977///carbon fixation+++GO:0009853///photorespiration	biological_process	cellular process
33	4348816	LOC4348816	Tetratricopeptide repeat domain-containing protein PYG7, chloroplastic	-2.44953	0	GO:0048564///photosystem I assembly+++GO:0015979///photosynthesis	biological_process	cellular process
34	107279206	LOC107279206	Uncharacterized LOC107279206	-1.82103	0	GO:0015986///ATP synthesis coupled proton transport+++GO:0009635///response to herbicide+++GO:0018298///protein-chromophore linkage+++GO:0008380///RNA splicing+++GO:0009772///photosynthetic electron transport in photosystem II+++GO:0009853///photorespiration+++GO:0019253///reductive pentose-phosphate cycle+++GO:0015979///photosynthesis+++GO:0008033///tRNA processing+++GO:0006397///mRNA processing	biological_process	cellular process
35	4330056	LOC4330056	Uncharacterized LOC4330056	-1.12063	1e-05	GO:0015979///photosynthesis	biological_process	cellular process
36	4332805	LOC4332805	Uncharacterized LOC4332805	-3.18569	0	GO:0015979///photosynthesis	biological_process	cellular process
37	4333999	LOC4333999	Uncharacterized LOC4333999	-1.0215	1e-05	GO:0015979///photosynthesis	biological_process	cellular process
38	4334225	LOC4334225	Uncharacterized LOC4334225	-1.44397	0	GO:0055114///oxidation-reduction process+++GO:0015979///photosynthesis	biological_process	cellular process
39	4348394	LOC4348394	Uncharacterized LOC4348394	1.86358	0	GO:0018298///protein-chromophore linkage+++GO:0015979///photosynthesis	biological_process	cellular process
Photosynthesis, light harvesting (GO:0009765; GO:0009768)
1	4336028	LOC4336028	Chlorophyll a-b binding protein CP24, chloroplastic	-3.90319	0	GO:0018298///protein-chromophore linkage+++GO:0009765///photosynthesis, light harvesting	biological_process	metabolic process
2	4340892	LOC4340892	Chlorophyll a-b binding protein 1B-21, chloroplastic	-3.78905	0	GO:0018298///protein-chromophore linkage+++GO:0009765///photosynthesis, light harvesting	biological_process	metabolic process
3	4343604	LOC4343604	Chlorophyll a-b binding protein of LHCII type III, chloroplastic	-4.0525	0	GO:0018298///protein-chromophore linkage+++GO:0009765///photosynthesis, light harvesting	biological_process	metabolic process
4	4345663	LOC4345663	Chlorophyll a-b binding protein P4, chloroplastic	-3.20772	0	GO:0018298///protein-chromophore linkage+++GO:0009765///photosynthesis, light harvesting	biological_process	metabolic process
5	4328623	LOC4328623	Chlorophyll a-b binding protein 8, chloroplastic	-3.48954	0	GO:0018298///protein-chromophore linkage+++GO:0009768///photosynthesis, light harvesting in photosystem I+++GO:0009416///response to light stimulus	biological_process	cellular process
6	4330828	LOC4330828	Photosystem I chlorophyll a/b-binding protein 5, chloroplastic	-6.58496	0	GO:0018298///protein-chromophore linkage+++GO:0009768///photosynthesis, light harvesting in photosystem I+++GO:0009644///response to high light intensity+++GO:0009645///response to low light intensity stimulus+++GO:0009409///response to cold	biological_process	cellular process
7	4335799	LOC4335799	Photosystem I subunit O	-3.88948	0	GO:0009768///photosynthesis, light harvesting in photosystem I+++GO:0009767///photosynthetic electron transport chain	biological_process	cellular process
8	4343583	LOC4343583	Chlorophyll a-b binding protein CP29.1, chloroplastic	-3.4482	0	GO:0010218///response to far red light+++GO:0018298///protein-chromophore linkage+++GO:0009768///photosynthesis, light harvesting in photosystem I+++GO:0009637///response to blue light+++GO:0010114///response to red light	biological_process	cellular process
Transmembrane transport (GO:0055085)
1	4323896	LOC4323896	ABC transporter B family member 11	1.1946	0	GO:0055085///transmembrane transport	biological_process	localization
2	4335177	LOC4335177	ABC transporter C family member 4	-1.45943	0	GO:0055085///transmembrane transport	biological_process	localization
3	4327728	LOC4327728	ABC transporter G family member 34-like	1.30453	0	GO:0055085///transmembrane transport	biological_process	localization
4	4327727	LOC4327727	ABC transporter G family member 35	1.80266	0	GO:0055085///transmembrane transport	biological_process	localization
5	4341281	LOC4341281	ABC transporter G family member 42-like	1.17782	0	GO:0055085///transmembrane transport	biological_process	localization
6	4332449	LOC4332449	ABC transporter G family member 5-like	-1.11942	0	GO:0009737///response to abscisic acid+++GO:0009408///response to heat+++GO:0010345///suberin biosynthetic process+++GO:0009733///response to auxin+++GO:2000032///regulation of secondary shoot formation+++GO:0071456///cellular response to hypoxia+++GO:0007275///multicellular organism development+++GO:0071470///cellular response to osmotic stress+++GO:0055078///sodium ion homeostasis+++GO:0071472/…	biological_process	localization
7	4337945	LOC4337945	Adenine nucleotide transporter BT1, chloroplastic/mitochondrial	1.15036	0	GO:0006839///mitochondrial transport+++GO:0055085///transmembrane transport	biological_process	localization
8	4331194	LOC4331194	Aquaporin PIP 1-3-like	-1.54998	0	GO:0006833///water transport+++GO:0009414///response to water deprivation+++GO:0055085///transmembrane transport	biological_process	localization
9	4343119	LOC4343119	Aquaporin PIP2-4-like	-1.49019	0	GO:0006833///water transport+++GO:0009414///response to water deprivation+++GO:0055085///transmembrane transport	biological_process	localization
10	4343121	LOC4343121	Aquaporin PIP2-5-like	-2.46685	0	GO:0006833///water transport+++GO:0009414///response to water deprivation+++GO:0055085///transmembrane transport	biological_process	localization
11	4327757	LOC4327757	Cation transporter HKT8-like	-2.35755	0	GO:0098655///cation transmembrane transport+++GO:0006814///sodium ion transport+++GO:0006811///ion transport+++GO:0006812///cation transport+++GO:0055085///transmembrane transport	biological_process	localization
12	4333615	LOC4333615	Cation/calcium exchanger 1	-1.1408	0	GO:0055085///transmembrane transport	biological_process	localization
13	4352835	LOC4352835	Cation/calcium exchanger 1	1.73118	0.00058	GO:0055085///transmembrane transport	biological_process	localization
14	4333669	LOC4333669	Fe2+ transport protein 1-like	2.99548	0	GO:0006829///zinc ion transport+++GO:0055072///iron ion homeostasis+++GO:0030001///metal ion transport+++GO:0006826///iron ion transport+++GO:0006811///ion transport+++GO:0015691///cadmium ion transport+++GO:0055085///transmembrane transport+++GO:0071577///zinc ion transmembrane transport	biological_process	localization
15	107276572	LOC107276572	Glucose-6-phosphate/phosphate translocator 2, chloroplastic	6.9542	0	GO:0055085///transmembrane transport	biological_process	localization
16	4328051	LOC4328051	High-affinity nitrate transporter 2.1	7.54689	0	GO:0042128///nitrate assimilation+++GO:0071249///cellular response to nitrate+++GO:0015706///nitrate transport+++GO:0055085///transmembrane transport	biological_process	localization
17	4328052	LOC4328052	High-affinity nitrate transporter 2.1-like	1.60392	0	GO:0042128///nitrate assimilation+++GO:0071249///cellular response to nitrate+++GO:0015706///nitrate transport+++GO:0055085///transmembrane transport	biological_process	localization
18	4331637	LOC4331637	Inorganic phosphate transporter 1-2-like	1.27116	0	GO:0055085///transmembrane transport+++GO:0006817///phosphate ion transport	biological_process	localization
19	4346342	LOC4346342	Inorganic phosphate transporter 1-6-like	3.51457	0	GO:0055085///transmembrane transport+++GO:0006817///phosphate ion transport	biological_process	localization
20	9268232	LOC9268232	Iron-phytosiderophore transporter YSL15-like	2.08838	0	GO:0055072///iron ion homeostasis+++GO:0033214///iron assimilation by chelation and transport+++GO:0010039///response to iron ion+++GO:0006811///ion transport+++GO:0048316///seed development+++GO:0055085///transmembrane transport	biological_process	localization
21	4351058	LOC4351058	Magnesium/proton exchanger 1-like	1.0129	1e-05	GO:0006811///ion transport+++GO:0055085///transmembrane transport	biological_process	localization
22	4330161	LOC4330161	Metal-nicotianamine transporter YSL2-like	2.64744	0	GO:0055072///iron ion homeostasis+++GO:0033214///iron assimilation by chelation and transport+++GO:0010039///response to iron ion+++GO:0006811///ion transport+++GO:0048316///seed development+++GO:0055085///transmembrane transport	biological_process	localization
23	4347248	LOC4347248	Mitochondrial phosphate carrier protein 3, mitochondrial	1.96218	0	GO:0055085///transmembrane transport	biological_process	localization
24	107278715	LOC107278715	Monosaccharide-sensing protein 2	2.06935	0	GO:0055085///transmembrane transport	biological_process	localization
25	4327644	LOC4327644	Phosphoenolpyruvate/phosphate translocator 3, chloroplastic-like	-1.50471	0	GO:0015713///phosphoglycerate transmembrane transport+++GO:0089722///phosphoenolpyruvate transmembrane transport+++GO:0055085///transmembrane transport+++GO:0015714///phosphoenolpyruvate transport+++GO:0008643///carbohydrate transport+++GO:0035436///triose phosphate transmembrane transport	biological_process	localization
26	4330049	LOC4330049	Probable aquaporin PIP2-2	-1.08186	0	GO:0006833///water transport+++GO:0009414///response to water deprivation+++GO:0055085///transmembrane transport	biological_process	localization
27	4336424	LOC4336424	Probable aquaporin PIP2-3	-1.37937	0	GO:0006833///water transport+++GO:0009414///response to water deprivation+++GO:0055085///transmembrane transport	biological_process	localization
28	4324303	LOC4324303	Probable aquaporin TIP1-2	-2.77478	0	GO:0006833///water transport+++GO:0015840///urea transport+++GO:0071918///urea transmembrane transport+++GO:0055085///transmembrane transport	biological_process	localization
29	4324276	LOC4324276	Probable aquaporin TIP4-3	2.08432	0	GO:0006833///water transport+++GO:0055085///transmembrane transport	biological_process	localization
30	9267349	LOC9267349	Probable inorganic phosphate transporter 1-10	1.65535	0.0001	GO:0055085///transmembrane transport+++GO:0006817///phosphate ion transport	biological_process	localization
31	4348740	LOC4348740	Probable inorganic phosphate transporter 1-3	6.35168	0	GO:0055085///transmembrane transport+++GO:0006817///phosphate ion transport	biological_process	localization
32	4335115	LOC4335115	Probable inorganic phosphate transporter 1-4	4.3737	0	GO:0055085///transmembrane transport+++GO:0006817///phosphate ion transport	biological_process	localization
33	4335113	LOC4335113	Probable inorganic phosphate transporter 1-5	1.95936	2e-05	GO:0055085///transmembrane transport+++GO:0006817///phosphate ion transport	biological_process	localization
34	4348741	LOC4348741	Probable inorganic phosphate transporter 1-8	1.03305	0	GO:0055085///transmembrane transport+++GO:0006817///phosphate ion transport	biological_process	localization
35	4336442	LOC4336442	Probable metal-nicotianamine transporter YSL12	1.22077	0	GO:0055085///transmembrane transport	biological_process	localization
36	9267947	LOC9267947	Probable metal-nicotianamine transporter YSL14	1.005	0	GO:0055085///transmembrane transport	biological_process	localization
37	4336545	LOC4336545	Probable metal-nicotianamine transporter YSL9	-1.2837	0	GO:0055085///transmembrane transport+++GO:0048316///seed development+++GO:0033214///iron assimilation by chelation and transport+++GO:0010039///response to iron ion	biological_process	localization
38	9268834	LOC9268834	Protein CNGC15b	-3.04209	0	GO:0006811///ion transport+++GO:0034220///ion transmembrane transport+++GO:0055085///transmembrane transport	biological_process	localization
39	4347808	LOC4347808	Protein PIN-LIKES 7	1.12913	0	GO:0009733///response to auxin+++GO:0009734///auxin-activated signaling pathway+++GO:0055085///transmembrane transport	biological_process	localization
40	4349704	LOC4349704	Protein ZINC INDUCED FACILITATOR-LIKE 1	2.55609	0	GO:0055085///transmembrane transport	biological_process	localization
41	9270036	LOC9270036	Quinolone resistance protein NorA	1.32274	0	GO:0055085///transmembrane transport	biological_process	localization
42	4331617	LOC4331617	Silicon efflux transporter LSI2-like	-1.16372	0	GO:0055085///transmembrane transport	biological_process	localization
43	4349293	LOC4349293	Silicon efflux transporter LSI3-like	-1.07056	0	GO:0055085///transmembrane transport	biological_process	localization
44	4330310	LOC4330310	SPX domain-containing membrane protein Os02g45520-like	1.71108	0	GO:0055085///transmembrane transport	biological_process	localization
45	4336724	LOC4336724	SPX domain-containing membrane protein OsI_17046	-2.27302	8e-05	GO:0055085///transmembrane transport	biological_process	localization
46	4342198	LOC4342198	Sugar transport protein MST3-like	1.08602	0	GO:0008643///carbohydrate transport+++GO:0034219///carbohydrate transmembrane transport+++GO:1902600///proton transmembrane transport+++GO:0055085///transmembrane transport	biological_process	localization
47	4349793	LOC4349793	Tetracycline resistance protein, class A	1.02707	0	GO:0055085///transmembrane transport	biological_process	localization
48	4346892	LOC4346892	Uncharacterized LOC4346892	2.20369	0	GO:0055085///transmembrane transport	biological_process	localization
49	4340455	LOC4340455	WAT1-related protein At1g21890	2.33985	0	GO:0055085///transmembrane transport	biological_process	localization
50	9271816	LOC9271816	Zinc transporter 10	-3.08627	0	GO:0006829///zinc ion transport+++GO:0030001///metal ion transport+++GO:0006811///ion transport+++GO:0055085///transmembrane transport+++GO:0071577///zinc ion transmembrane transport	biological_process	localization
51	4344937	LOC4344937	Zinc transporter 4-like	-1.90689	0	GO:0006829///zinc ion transport+++GO:0030001///metal ion transport+++GO:0007131///reciprocal meiotic recombination+++GO:0006811///ion transport+++GO:0071139///resolution of recombination intermediates+++GO:0051321///meiotic cell cycle+++GO:0007129///synapsis+++GO:0055085///transmembrane transport+++GO:0071577///zinc ion transmembrane transport	biological_process	localization
52	4339082	LOC4339082	Zinc transporter 5-like	-2.12928	0	GO:0006829///zinc ion transport+++GO:0030001///metal ion transport+++GO:0006811///ion transport+++GO:0055085///transmembrane transport+++GO:0071577///zinc ion transmembrane transport	biological_process	localization
53	4338051	LOC4338051	Zinc transporter 7-like	-1.2724	0	GO:0006829///zinc ion transport+++GO:0030001///metal ion transport+++GO:0006811///ion transport+++GO:0055085///transmembrane transport+++GO:0071577///zinc ion transmembrane transport	biological_process	localization
54	4342782	LOC4342782	Zinc transporter 8-like	-2.84609	0	GO:0006829///zinc ion transport+++GO:0055114///oxidation-reduction process+++GO:1901401///regulation of tetrapyrrole metabolic process+++GO:0030001///metal ion transport+++GO:0009658///chloroplast organization+++GO:0036068///light-independent chlorophyll biosynthetic process+++GO:0006811///ion transport+++GO:0015979///photosynthesis+++GO:0015995///chlorophyll biosynthetic process+++GO:0055085///t…	biological_process	localization
Metal ion transport (GO:0030001)
1	9272622	LOC9272622	Copper transport protein ATX1	-1.0029	0	GO:0046916///cellular transition metal ion homeostasis+++GO:0030001///metal ion transport+++GO:0006825///copper ion transport	biological_process	localization
2	4327517	LOC4327517	Copper transport protein CCH	-1.61431	0	GO:0030001///metal ion transport	biological_process	localization
3	4328616	LOC4328616	Copper-transporting ATPase HMA4-like	1.09297	0	GO:0030001///metal ion transport+++GO:0006811///ion transport+++GO:0099132///ATP hydrolysis coupled cation transmembrane transport+++GO:0006812///cation transport	biological_process	localization
4	4336080	LOC4336080	Heavy metal-associated isoprenylated plant protein 16	-2.90847	0	GO:0046916///cellular transition metal ion homeostasis+++GO:0030001///metal ion transport	biological_process	localization
5	4346870	LOC4346870	Heavy metal-associated isoprenylated plant protein 23	-1.36891	0	GO:0046916///cellular transition metal ion homeostasis+++GO:0030001///metal ion transport	biological_process	localization
6	4325307	LOC4325307	Heavy metal-associated isoprenylated plant protein 28	-1.33789	0	GO:0030001///metal ion transport	biological_process	localization
7	4341233	LOC4341233	Heavy metal-associated isoprenylated plant protein 29	1.09899	0	GO:0046916///cellular transition metal ion homeostasis+++GO:0030001///metal ion transport	biological_process	localization
8	4349216	LOC4349216	Heavy metal-associated isoprenylated plant protein 39	-1.01479	0	GO:0030001///metal ion transport	biological_process	localization
9	4329795	LOC4329795	Heavy metal-associated isoprenylated plant protein 41	1.1106	0	GO:0046916///cellular transition metal ion homeostasis+++GO:0030001///metal ion transport	biological_process	localization
10	4348282	LOC4348282	Heavy metal-associated isoprenylated plant protein 7	-6.35755	2e-05	GO:0046916///cellular transition metal ion homeostasis+++GO:0030001///metal ion transport	biological_process	localization
11	4335723	LOC4335723	Protein PYRICULARIA ORYZAE RESISTANCE 21	1.14526	3e-05	GO:0046916///cellular transition metal ion homeostasis+++GO:0030001///metal ion transport	biological_process	localization
12	4327761	LOC4327761	Transcriptional regulatory protein LGE1	-1.32623	0	GO:0030001///metal ion transport	biological_process	localization
13	4341115	LOC4341115	Uncharacterized LOC4341115	-1.31933	0	GO:0046916///cellular transition metal ion homeostasis+++GO:0030001///metal ion transport	biological_process	localization
14	9271816	LOC9271816	Zinc transporter 10	-3.08627	0	GO:0006829///zinc ion transport+++GO:0030001///metal ion transport+++GO:0006811///ion transport+++GO:0055085///transmembrane transport+++GO:0071577///zinc ion transmembrane transport	biological_process	localization
Phosphate ion transport (GO:0006817)
1	4329844	LOC4329844	Inorganic phosphate transporter 2-1, chloroplastic	-1.08913	0.0001	GO:0006817///phosphate ion transport	biological_process	localization
2	4341088	LOC4341088	Phosphate transporter PHO1-3-like	2.06609	0	GO:0016036///cellular response to phosphate starvation+++GO:0035435///phosphate ion transmembrane transport+++GO:0006817///phosphate ion transport	biological_process	localization
3	9270401	LOC9270401	Phosphate transporter PHO1-1-like	1.72583	0	GO:0016036///cellular response to phosphate starvation+++GO:0035435///phosphate ion transmembrane transport+++GO:0006817///phosphate ion transport	biological_process	localization
Protein-chromophore linkage (GO:0018298)
1	107281913	LOC107281913	50S ribosomal protein L2, chloroplastic-like	-2.75489	0.00026	GO:0018298///protein-chromophore linkage+++GO:0009772///photosynthetic electron transport in photosystem II+++GO:0006412///translation	biological_process	metabolic process
2	4352021	LOC4352021	Ribulose bisphosphate carboxylase small chain, chloroplastic-like	-3.51821	0	GO:0009635///response to herbicide+++GO:0018298///protein-chromophore linkage+++GO:0009772///photosynthetic electron transport in photosystem II+++GO:0009853///photorespiration+++GO:0019253///reductive pentose-phosphate cycle	biological_process	metabolic process
Cellular response to phosphate starvation (GO:0016036)
1	4325452	LOC4325452	Sulfoquinovosyl transferase SQD2-like	2.2037	0	GO:0009247///glycolipid biosynthetic process+++GO:0046506///sulfolipid biosynthetic process+++GO:0016036///cellular response to phosphate starvation	biological_process	cellular process
2	4327894	LOC4327894	Purple acid phosphatase 2	2.56838	0	GO:0016036///cellular response to phosphate starvation	biological_process	cellular process
3	4333078	LOC4333078	SPX domain-containing protein 5-like	2.3234	0	GO:0016036///cellular response to phosphate starvation+++GO:0070417///cellular response to cold	biological_process	cellular process
4	4338660	LOC4338660	UDP-sulfoquinovose synthase, chloroplastic	1.14398	0	GO:0009247///glycolipid biosynthetic process+++GO:0016036///cellular response to phosphate starvation	biological_process	cellular process
5	4342163	LOC4342163	Sulfoquinovosyl transferase SQD2	1.17604	0	GO:0009247///glycolipid biosynthetic process+++GO:0046506///sulfolipid biosynthetic process+++GO:0016036///cellular response to phosphate starvation	biological_process	cellular process
6	4345656	LOC4345656	Extracellular ribonuclease LE	1.59912	0	GO:0009611///response to wounding+++GO:0016036///cellular response to phosphate starvation+++GO:0009718///anthocyanin-containing compound biosynthetic process	biological_process	cellular process
7	4348535	LOC4348535	SPX domain-containing protein 3-like	2.43035	0	GO:0016036///cellular response to phosphate starvation+++GO:0070417///cellular response to cold	biological_process	cellular process
8	9271158	LOC9271158	SPX domain-containing protein 6-like	1.24286	0	GO:0016036///cellular response to phosphate starvation+++GO:0070417///cellular response to cold	biological_process	cellular process
9	107277065	LOC107277065	Sulfoquinovosyl transferase SQD2-like	1.99478	0	GO:0009247///glycolipid biosynthetic process+++GO:0046506///sulfolipid biosynthetic process+++GO:0016036///cellular response to phosphate starvation	biological_process	cellular process
10	4345212	LOC4345212	Probable monogalactosyldiacylglycerol synthase 2, chloroplastic	3.29956	0	GO:0009247///glycolipid biosynthetic process	biological_process	cellular process
Oxidation-reduction process (GO:0055114)
1	4331707	LOC4331707	1,2-dihydroxy-3-keto-5-methylthiopentene dioxygenase 2	1.50309	0	GO:0034605///cellular response to heat+++GO:0006555///methionine metabolic process+++GO:0061408///positive regulation of transcription from RNA polymerase II promoter in response to heat stress+++GO:0055114///oxidation-reduction process+++GO:0019509///L-methionine salvage from methylthioadenosine+++GO:0006355///regulation of transcription, DNA-templated+++GO:0009086///methionine biosynthetic proc…	biological_process	metabolic process
2	4330873	LOC4330873	1-aminocyclopropane-1-carboxylate oxidase 1-like	-3.61928	0	GO:0055114///oxidation-reduction process	biological_process	metabolic process
3	4335091	LOC4335091	9-beta-pimara-7,15-diene oxidase-like	-2.12102	0	GO:0071395///cellular response to jasmonic acid stimulus+++GO:0055114///oxidation-reduction process+++GO:0006952///defense response+++GO:0016101///diterpenoid metabolic process	biological_process	metabolic process
4	4330451	LOC4330451	9-cis-epoxycarotenoid dioxygenase NCED1, chloroplastic-like	-1.71049	0	GO:0055114///oxidation-reduction process+++GO:0016121///carotene catabolic process+++GO:0009688///abscisic acid biosynthetic process	biological_process	metabolic process
5	4333566	LOC4333566	9-cis-epoxycarotenoid dioxygenase NCED3, chloroplastic-like	-1.1181	0	GO:0055114///oxidation-reduction process+++GO:0016121///carotene catabolic process+++GO:0009688///abscisic acid biosynthetic process	biological_process	metabolic process
6	9270250	LOC9270250	9-cis-epoxycarotenoid dioxygenase NCED5, chloroplastic-like	-2.42381	0	GO:0055114///oxidation-reduction process+++GO:0009688///abscisic acid biosynthetic process	biological_process	metabolic process
7	4350055	LOC4350055	Alcohol dehydrogenase 2	-3.84762	0	GO:0055114///oxidation-reduction process	biological_process	metabolic process
8	4346709	LOC4346709	Carotenoid 9,10(9',10')-cleavage dioxygenase	4.16513	0	GO:0055114///oxidation-reduction process	biological_process	metabolic process
9	4343098	LOC4343098	CASP-like protein 1D1	1.65472	0	GO:0055114///oxidation-reduction process	biological_process	metabolic process
10	4344282	LOC4344282	Cationic peroxidase 1	1.17264	0	GO:0098869///cellular oxidant detoxification+++GO:0055114///oxidation-reduction process+++GO:0042744///hydrogen peroxide catabolic process+++GO:0006979///response to oxidative stress	biological_process	metabolic process
11	107279823	LOC107279823	COX assembly mitochondrial protein 2 homolog	-1.18807	0	GO:0055114///oxidation-reduction process+++GO:0031408///oxylipin biosynthetic process	biological_process	metabolic process
12	4324968	LOC4324968	Cytochrome b561 and DOMON domain-containing protein At3g07570	-3.23075	0	GO:0055114///oxidation-reduction process	biological_process	metabolic process
13	9269196	LOC9269196	Cytochrome b561 and DOMON domain-containing protein At3g07570	-1.90953	0	GO:0055114///oxidation-reduction process	biological_process	metabolic process
14	4332734	LOC4332734	Cytochrome P450 714B2	-1.39232	0	GO:0055114///oxidation-reduction process	biological_process	metabolic process
15	4324603	LOC4324603	Cytochrome P450 72A15	-1.62779	0	GO:0055114///oxidation-reduction process	biological_process	metabolic process
16	4324604	LOC4324604	Cytochrome P450 72A15	-1.45825	0	GO:0055114///oxidation-reduction process	biological_process	metabolic process
17	4326660	LOC4326660	Cytochrome P450 72A15	-1.41079	1e-05	GO:0055114///oxidation-reduction process	biological_process	metabolic process
18	4326657	LOC4326657	Cytochrome P450 72A15	-1.05041	0	GO:0055114///oxidation-reduction process	biological_process	metabolic process
19	4347207	LOC4347207	Cytochrome P450 76M5-like	1.36773	0	GO:0055114///oxidation-reduction process+++GO:0006952///defense response+++GO:0051502///diterpene phytoalexin biosynthetic process	biological_process	metabolic process
20	4348574	LOC4348574	Cytochrome P450 78A11-like	1.10636	0	GO:0055114///oxidation-reduction process+++GO:0040008///regulation of growth+++GO:0007275///multicellular organism development+++GO:0090709///regulation of timing of plant organ formation	biological_process	metabolic process
21	4335096	LOC4335096	Cytochrome P450 99A2-like	-1.73335	6e-05	GO:0055114///oxidation-reduction process+++GO:0006952///defense response	biological_process	metabolic process
22	4345764	LOC4345764	Cytokinin dehydrogenase 11-like	1.28798	0	GO:0055114///oxidation-reduction process+++GO:0009690///cytokinin metabolic process	biological_process	metabolic process
23	4326515	LOC4326515	Cytokinin dehydrogenase 4-like	-1.04227	0	GO:0055114///oxidation-reduction process+++GO:0009690///cytokinin metabolic process	biological_process	metabolic process
24	4327887	LOC4327887	Cytokinin dehydrogenase 5-like	-1.11504	0	GO:0055114///oxidation-reduction process+++GO:0009690///cytokinin metabolic process	biological_process	metabolic process
25	4329723	LOC4329723	Ent-cassadiene C11-alpha-hydroxylase 1-like	-6.14975	0	GO:0055114///oxidation-reduction process+++GO:0006952///defense response+++GO:0016102///diterpenoid biosynthetic process+++GO:0051502///diterpene phytoalexin biosynthetic process	biological_process	metabolic process
26	4329726	LOC4329726	Ent-cassadiene hydroxylase-like	-2.30666	0	GO:0055114///oxidation-reduction process+++GO:0016102///diterpenoid biosynthetic process	biological_process	metabolic process
27	4329541	LOC4329541	Ent-isokaurene C2/C3-hydroxylase-like	2.13465	0.00012	GO:0055114///oxidation-reduction process+++GO:0044550///secondary metabolite biosynthetic process+++GO:0016102///diterpenoid biosynthetic process	biological_process	metabolic process
28	4344439	LOC4344439	Ferredoxin-1, chloroplastic-like	-3.75916	0	GO:0055114///oxidation-reduction process+++GO:0022900///electron transport chain	biological_process	metabolic process
29	4335953	LOC4335953	Ferric reduction oxidase 7, chloroplastic	-1.6939	3e-05	GO:0055114///oxidation-reduction process	biological_process	metabolic process
30	9269178	LOC9269178	Ferritin-1, chloroplastic	-1.20241	0	GO:0055114///oxidation-reduction process+++GO:0006879///cellular iron ion homeostasis+++GO:0006826///iron ion transport	biological_process	metabolic process
31	4337874	LOC4337874	Gibberellin 2-beta-dioxygenase 1-like	-1.20881	4e-05	GO:0055114///oxidation-reduction process	biological_process	metabolic process
32	4329999	LOC4329999	Glutaredoxin-C4, chloroplastic-like	-1.7173	0	GO:0098869///cellular oxidant detoxification+++GO:0055114///oxidation-reduction process+++GO:0022900///electron transport chain+++GO:0034599///cellular response to oxidative stress+++GO:0045454///cell redox homeostasis	biological_process	metabolic process
33	4329892	LOC4329892	Glyceraldehyde-3-phosphate dehydrogenase 3, cytosolic-like	-1.12809	0	GO:0055114///oxidation-reduction process+++GO:0006096///glycolytic process+++GO:0006006///glucose metabolic process	biological_process	metabolic process
34	4348646	LOC4348646	Heat stress transcription factor A-2c-like	-2.26374	0	GO:0034605///cellular response to heat+++GO:0006555///methionine metabolic process+++GO:0061408///positive regulation of transcription from RNA polymerase II promoter in response to heat stress+++GO:0055114///oxidation-reduction process+++GO:0019509///L-methionine salvage from methylthioadenosine+++GO:0006355///regulation of transcription, DNA-templated+++GO:0009086///methionine biosynthetic proc…	biological_process	metabolic process
35	4343616	LOC4343616	Internal alternative NAD(P)H-ubiquinone oxidoreductase A1, mitochondrial	1.51673	0	GO:0055114///oxidation-reduction process	biological_process	metabolic process
36	9269325	LOC9269325	Laccase-5	2.56575	0	GO:0055114///oxidation-reduction process+++GO:0046274///lignin catabolic process	biological_process	metabolic process
37	107276446	LOC107276446	Laccase-6	3.33421	0	GO:0055114///oxidation-reduction process+++GO:0046274///lignin catabolic process	biological_process	metabolic process
38	107276196	LOC107276196	Laccase-9	2.21632	0.00019	GO:0055114///oxidation-reduction process+++GO:0046274///lignin catabolic process	biological_process	metabolic process
39	9267869	LOC9267869	Multicopper oxidase LPR1 homolog 5-like	1.63296	0	GO:0055114///oxidation-reduction process	biological_process	metabolic process
40	4345795	LOC4345795	Nitrate reductase [NADH] 1-like	1.33689	0	GO:0055114///oxidation-reduction process+++GO:0006809///nitric oxide biosynthetic process+++GO:0042128///nitrate assimilation	biological_process	metabolic process
41	4342251	LOC4342251	Peroxidase 50	-1.06963	0	GO:0098869///cellular oxidant detoxification+++GO:0055114///oxidation-reduction process+++GO:0042744///hydrogen peroxide catabolic process+++GO:0006979///response to oxidative stress	biological_process	metabolic process
42	4347335	LOC4347335	Plant cysteine oxidase 1	-3.36807	0	GO:0055114///oxidation-reduction process	biological_process	metabolic process
43	4339833	LOC4339833	Plastocyanin, chloroplastic-like	-4.45502	0	GO:0055114///oxidation-reduction process+++GO:0022900///electron transport chain	biological_process	metabolic process
44	4343348	LOC4343348	Probable 5'-adenylylsulfate reductase 1, chloroplastic	-1.4905	0	GO:0055114///oxidation-reduction process+++GO:0019344///cysteine biosynthetic process+++GO:0019419///sulfate reduction+++GO:0008652///cellular amino acid biosynthetic process+++GO:0045454///cell redox homeostasis	biological_process	metabolic process
45	4335223	LOC4335223	Probable cinnamyl alcohol dehydrogenase 6	1.05528	0	GO:0055114///oxidation-reduction process+++GO:0009699///phenylpropanoid biosynthetic process+++GO:0009809///lignin biosynthetic process	biological_process	metabolic process
46	4346993	LOC4346993	Probable cinnamyl alcohol dehydrogenase 8D	1.74664	0	GO:0055114///oxidation-reduction process+++GO:0009699///phenylpropanoid biosynthetic process+++GO:0009809///lignin biosynthetic process	biological_process	metabolic process
47	4347775	LOC4347775	Probable flavin-containing monooxygenase 1	1.28951	0	GO:0055114///oxidation-reduction process	biological_process	metabolic process
48	107275877	LOC107275877	Probable flavin-containing monooxygenase 1	1.64599	0	GO:0055114///oxidation-reduction process+++GO:0050832///defense response to fungus+++GO:0071456///cellular response to hypoxia+++GO:0009626///plant-type hypersensitive response+++GO:0010204///defense response signaling pathway, resistance gene-independent+++GO:0062034///L-pipecolic acid biosynthetic process+++GO:0009627///systemic acquired resistance+++GO:0051707///response to other organism+++GO…	biological_process	metabolic process
49	4329643	LOC4329643	Probable L-ascorbate peroxidase 8, chloroplastic	-1.78319	2e-05	GO:0098869///cellular oxidant detoxification+++GO:0055114///oxidation-reduction process+++GO:0042744///hydrogen peroxide catabolic process+++GO:0000302///response to reactive oxygen species+++GO:0006952///defense response+++GO:0006979///response to oxidative stress+++GO:0034599///cellular response to oxidative stress	biological_process	metabolic process
50	4333988	LOC4333988	Prostamide/prostaglandin F synthase	-1.10434	0	GO:0055114///oxidation-reduction process	biological_process	metabolic process
51	4325705	LOC4325705	Putative 12-oxophytodienoate reductase 10	-1.12029	0	GO:0055114///oxidation-reduction process+++GO:0031408///oxylipin biosynthetic process	biological_process	metabolic process
52	9270622	LOC9270622	Thioredoxin M5, chloroplastic-like	-1.60214	0	GO:0055114///oxidation-reduction process+++GO:0042744///hydrogen peroxide catabolic process+++GO:0006662///glycerol ether metabolic process+++GO:0009657///plastid organization+++GO:0045454///cell redox homeostasis	biological_process	metabolic process
Flavonoid biosynthetic process (GO:0009813)
1	4337100	LOC4337100	Anthocyanidin reductase ((2S)-flavan-3-ol-forming)	1.03447	0	GO:0009813///flavonoid biosynthetic process	biological_process	metabolic process
2	4337097	LOC4337097	Anthocyanidin reductase ((2S)-flavan-3-ol-forming)	2.83519	0	GO:0009813///flavonoid biosynthetic process	biological_process	metabolic process
3	107276120	LOC107276120	Bisdemethoxycurcumin synthase-like	2.654	2e-05	GO:0009813///flavonoid biosynthetic process	biological_process	metabolic process
4	4338103	LOC4338103	Bisdemethoxycurcumin synthase-like	3.39232	0	GO:0009813///flavonoid biosynthetic process	biological_process	metabolic process
5	107276873	LOC107276873	Bisdemethoxycurcumin synthase-like	5.83289	4e-05	GO:0009813///flavonoid biosynthetic process	biological_process	metabolic process
6	107276706	LOC107276706	Bisdemethoxycurcumin synthase-like	5.97728	2e-05	GO:0009813///flavonoid biosynthetic process	biological_process	metabolic process
7	4350636	LOC4350636	Chalcone synthase 1-like	1.91036	0	GO:0009058///biosynthetic process+++GO:0009813///flavonoid biosynthetic process	biological_process	metabolic process
8	4348146	LOC4348146	Chalcone synthase 8	4.05063	0	GO:0009813///flavonoid biosynthetic process	biological_process	metabolic process
9	4334588	LOC4334588	Chalcone--flavonone isomerase-like	1.13179	0	GO:0009813///flavonoid biosynthetic process	biological_process	metabolic process
10	4339836	LOC4339836	Cytochrome P450 93G2-like	1.79909	0.00064	GO:0009813///flavonoid biosynthetic process+++GO:0044550///secondary metabolite biosynthetic process	biological_process	metabolic process
11	4336764	LOC4336764	Flavanone 3-dioxygenase 2-like	-2.66297	0	GO:0009813///flavonoid biosynthetic process	biological_process	metabolic process
12	4351321	LOC4351321	Probable chalcone--flavonone isomerase 3	1.20867	0	GO:0009813///flavonoid biosynthetic process+++GO:0080167///response to karrikin	biological_process	metabolic process
13	4352793	LOC4352793	Protein DETOXIFICATION 41	1.29068	0.00062	GO:0009813///flavonoid biosynthetic process+++GO:0006855///drug transmembrane transport+++GO:0010023///proanthocyanidin biosynthetic process+++GO:0010231///maintenance of seed dormancy	biological_process	metabolic process
Note: red in log2(N deficiency/CK) means upregulted; green in log2(N deficiency/CK) means downregulated.
