# Supplementary material for: Nitrate deficiency decreased photosynthesis and oxidation-reduction processes, but increased cellular transport, lignin biosynthesis and flavonoid metabolism revealed by RNA-Seq in Oryza sativa leaves
Source: PLoS One. 2020 Jul 10;15(7):e0235975. doi: 10.1371/journal.pone.0235975 (PMC7351185; doi:10.1371/journal.pone.0235975)
Supplement: S5 Table — (XLSX) [file pone.0235975.s005.xlsx]

## Sheet: Sheet1
S5 Table. Top ten N-deficiency responsive DEGs in each pathway
Code	Gene ID	Gene Symbol	GeneBank Description	log2 (N deficiency/CK)	FDR (N deficiency/CK)	GO_P Term
Photosynthesis (GO:0015979)
1	4333359	LOC4333359	Chlorophyll a-b binding protein, chloroplastic-like	-4.23704	0	GO:0009768///photosynthesis, light harvesting in photosystem I
2	4330096	LOC4330096	Ferredoxin-thioredoxin reductase, variable chain	-2.36257	0.00012	GO:0055114///oxidation-reduction process
3	4326901	LOC4326901	Magnesium-protoporphyrin IX monomethyl ester [oxidative] cyclase, chloroplastic	-2.32439	0	GO:0015979///photosynthesis
4	4342370	LOC4342370	Oxygen-evolving enhancer protein 2, chloroplastic	-3.60558	0	GO:0015979///photosynthesis
5	4346699	LOC4346699	Phosphoenolpyruvate carboxylase 2	1.54989	0	GO:0006099///tricarboxylic acid cycle
6	4343709	LOC4343709	Photosystem I chlorophyll a/b-binding protein 2, chloroplastic	-3.05128	0	GO:0009768///photosynthesis, light harvesting in photosystem I
7	4346326	LOC4346326	Photosystem I reaction center subunit II, chloroplastic	-2.89434	0	GO:0015979///photosynthesis
8	4342395	LOC4342395	Photosystem II 10 kDa polypeptide, chloroplastic	-4.03047	0	GO:0015979///photosynthesis
9	4326537	LOC4326537	Photosystem II reaction center PSB28 protein, chloroplastic-like	-2.66649	0	GO:0015979///photosynthesis
10	4352014	LOC4352014	Ribulose bisphosphate carboxylase small chain A, chloroplastic-like	-3.03653	0	GO:0055114///oxidation-reduction process
Photosynthesis, light harvesting (GO:0009765; GO:0009768)
1	4336028	LOC4336028	Chlorophyll a-b binding protein CP24, chloroplastic	-3.90319	0	GO:0018298///protein-chromophore linkage
2	4340892	LOC4340892	Chlorophyll a-b binding protein 1B-21, chloroplastic	-3.78905	0	GO:0018298///protein-chromophore linkage
3	4343604	LOC4343604	Chlorophyll a-b binding protein of LHCII type III, chloroplastic	-4.0525	0	GO:0018298///protein-chromophore linkage
4	4345663	LOC4345663	Chlorophyll a-b binding protein P4, chloroplastic	-3.20772	0	GO:0018298///protein-chromophore linkage
5	4328623	LOC4328623	Chlorophyll a-b binding protein 8, chloroplastic	-3.48954	0	GO:0018298///protein-chromophore linkage
6	4330828	LOC4330828	Photosystem I chlorophyll a/b-binding protein 5, chloroplastic	-6.58496	0	GO:0018298///protein-chromophore linkage
7	4335799	LOC4335799	Photosystem I subunit O	-3.88948	0	GO:0009768///photosynthesis, light harvesting in photosystem I
8	4343583	LOC4343583	Chlorophyll a-b binding protein CP29.1, chloroplastic	-3.4482	0	GO:0010218///response to far red light
Transmembrane transport (GO:0055085)
1	4323896	LOC4323896	ABC transporter B family member 11	1.1946	0	GO:0055085///transmembrane transport
2	4331194	LOC4331194	Aquaporin PIP 1-3-like	-1.54998	0	GO:0006833///water transport
3	4327757	LOC4327757	Cation transporter HKT8-like	-2.35755	0	GO:0098655///cation transmembrane transport
4	4333615	LOC4333615	Cation/calcium exchanger 1	-1.1408	0	GO:0055085///transmembrane transport
5	4328051	LOC4328051	High-affinity nitrate transporter 2.1	7.54689	0	GO:0042128///nitrate assimilation
6	4328052	LOC4328052	High-affinity nitrate transporter 2.1-like	1.60392	0	GO:0042128///nitrate assimilation
7	4324303	LOC4324303	Probable aquaporin TIP1-2	-2.77478	0	GO:0006833///water transport
8	9267349	LOC9267349	Probable inorganic phosphate transporter 1-10	1.65535	0.0001	GO:0055085///transmembrane transport
9	4331617	LOC4331617	Silicon efflux transporter LSI2-like	-1.16372	0	GO:0055085///transmembrane transport
10	9271816	LOC9271816	Zinc transporter 10	-3.08627	0	GO:0006829///zinc ion transport
Metal ion transport (GO:0030001)
1	9272622	LOC9272622	Copper transport protein ATX1	-1.0029	0	GO:0046916///cellular transition metal ion homeostasis
2	4327517	LOC4327517	Copper transport protein CCH	-1.61431	0	GO:0030001///metal ion transport
3	4328616	LOC4328616	Copper-transporting ATPase HMA4-like	1.09297	0	GO:0030001///metal ion transport
4	4336080	LOC4336080	Heavy metal-associated isoprenylated plant protein 16	-2.90847	0	GO:0046916///cellular transition metal ion homeostasis
5	4346870	LOC4346870	Heavy metal-associated isoprenylated plant protein 23	-1.36891	0	GO:0046916///cellular transition metal ion homeostasis
6	4325307	LOC4325307	Heavy metal-associated isoprenylated plant protein 28	-1.33789	0	GO:0030001///metal ion transport
7	4341233	LOC4341233	Heavy metal-associated isoprenylated plant protein 29	1.09899	0	GO:0046916///cellular transition metal ion homeostasis
8	4349216	LOC4349216	Heavy metal-associated isoprenylated plant protein 39	-1.01479	0	GO:0030001///metal ion transport
9	4329795	LOC4329795	Heavy metal-associated isoprenylated plant protein 41	1.1106	0	GO:0046916///cellular transition metal ion homeostasis
10	4348282	LOC4348282	Heavy metal-associated isoprenylated plant protein 7	-6.35755	2e-05	GO:0046916///cellular transition metal ion homeostasis
Phosphate ion transport (GO:0006817)
1	4329844	LOC4329844	Inorganic phosphate transporter 2-1, chloroplastic	-1.08913	0.0001	GO:0006817///phosphate ion transport
2	4341088	LOC4341088	Phosphate transporter PHO1-3-like	2.06609	0	GO:0016036///cellular response to phosphate starvation
3	9270401	LOC9270401	Phosphate transporter PHO1-1-like	1.72583	0	GO:0016036///cellular response to phosphate starvation
Protein-chromophore linkage (GO:0018298)
1	107281913	LOC107281913	50S ribosomal protein L2, chloroplastic-like	-2.75489	0.00026	GO:0018298///protein-chromophore linkage
2	4352021	LOC4352021	Ribulose bisphosphate carboxylase small chain, chloroplastic-like	-3.51821	0	GO:0009635///response to herbicide
Cellular response to phosphate starvation (GO:0016036)
1	4325452	LOC4325452	Sulfoquinovosyl transferase SQD2-like	2.2037	0	GO:0009247///glycolipid biosynthetic process
2	4327894	LOC4327894	Purple acid phosphatase 2	2.56838	0	GO:0016036///cellular response to phosphate starvation
3	4333078	LOC4333078	SPX domain-containing protein 5-like	2.3234	0	GO:0016036///cellular response to phosphate starvation
4	4338660	LOC4338660	UDP-sulfoquinovose synthase, chloroplastic	1.14398	0	GO:0009247///glycolipid biosynthetic process
5	4342163	LOC4342163	Sulfoquinovosyl transferase SQD2	1.17604	0	GO:0009247///glycolipid biosynthetic processhosphate starvation
6	4345656	LOC4345656	Extracellular ribonuclease LE	1.59912	0	GO:0009611///response to wounding
7	4348535	LOC4348535	SPX domain-containing protein 3-like	2.43035	0	GO:0016036///cellular response to phosphate starvation
8	9271158	LOC9271158	SPX domain-containing protein 6-like	1.24286	0	GO:0016036///cellular response to phosphate starvation
9	107277065	LOC107277065	Sulfoquinovosyl transferase SQD2-like	1.99478	0	GO:0009247///glycolipid biosynthetic process
10	4345212	LOC4345212	Probable monogalactosyldiacylglycerol synthase 2, chloroplastic	3.29956	0	GO:0009247///glycolipid biosynthetic process
Oxidation-reduction process (GO:0055114)
1	4330873	LOC4330873	1-aminocyclopropane-1-carboxylate oxidase 1-like	-3.61928	0	GO:0055114///oxidation-reduction process
2	4326515	LOC4326515	Cytokinin dehydrogenase 4-like	-1.04227	0	GO:0055114///oxidation-reduction process
3	4327887	LOC4327887	Cytokinin dehydrogenase 5-like	-1.11504	0	GO:0055114///oxidation-reduction process
4	4337874	LOC4337874	Gibberellin 2-beta-dioxygenase 1-like	-1.20881	4e-05	GO:0055114///oxidation-reduction process
5	9269325	LOC9269325	Laccase-5	2.56575	0	GO:0055114///oxidation-reduction process
6	107276446	LOC107276446	Laccase-6	3.33421	0	GO:0055114///oxidation-reduction process
7	107276196	LOC107276196	Laccase-9	2.21632	0.00019	GO:0055114///oxidation-reduction process
8	4342251	LOC4342251	Peroxidase 50	-1.06963	0	GO:0098869///cellular oxidant detoxification
9	4335223	LOC4335223	Probable cinnamyl alcohol dehydrogenase 6	1.05528	0	GO:0055114///oxidation-reduction process
10	4329643	LOC4329643	Probable L-ascorbate peroxidase 8, chloroplastic	-1.78319	2e-05	GO:0098869///cellular oxidant detoxification
Flavonoid biosynthetic process (GO:0009813)
1	4337100	LOC4337100	Anthocyanidin reductase ((2S)-flavan-3-ol-forming)	1.03447	0	GO:0009813///flavonoid biosynthetic process
2	4337097	LOC4337097	Anthocyanidin reductase ((2S)-flavan-3-ol-forming)	2.83519	0	GO:0009813///flavonoid biosynthetic process
3	107276120	LOC107276120	Bisdemethoxycurcumin synthase-like	2.654	2e-05	GO:0009813///flavonoid biosynthetic process
4	4338103	LOC4338103	Bisdemethoxycurcumin synthase-like	3.39232	0	GO:0009813///flavonoid biosynthetic process
5	4350636	LOC4350636	Chalcone synthase 1-like	1.91036	0	GO:0009058///biosynthetic process
6	4348146	LOC4348146	Chalcone synthase 8	4.05063	0	GO:0009813///flavonoid biosynthetic process
7	4334588	LOC4334588	Chalcone--flavonone isomerase-like	1.13179	0	GO:0009813///flavonoid biosynthetic process
8	4339836	LOC4339836	Cytochrome P450 93G2-like	1.79909	0.00064	GO:0009813///flavonoid biosynthetic process
9	4336764	LOC4336764	Flavanone 3-dioxygenase 2-like	-2.66297	0	GO:0009813///flavonoid biosynthetic process
10	4351321	LOC4351321	Probable chalcone-flavonone isomerase 3	1.20867	0	GO:0009813///flavonoid biosynthetic process
